# Supplementary material for: Mapping human pre-rRNA processing and modification at single nucleotide resolution using long read nanopore sequencing
Source: Nat Commun. 2026 Mar 31;17:4658. doi: 10.1038/s41467-026-71164-x (PMC13201660; doi:10.1038/s41467-026-71164-x)
Supplement: Supplementary file 3 — Supplementary Data 1 [file 41467_2026_71164_MOESM3_ESM.xlsx]

## Sheet: Pseudouridines Ratio
Pseudouridine sites detected using ONT pseudoU basecaller across 19 DRS datasets. Datasets include: - Nucleus, Cytoplasm (3 rep each); - SN1 (Cytoplasmic), SN2 (Nucleoplasmic), SN3 (Nucleolar) (3 rep each); - TSR3 mut, WBSCR22 mut, DIMT1L and 18S IVT (1 rep each). PseudoU frequencies include basecalled pseudouridine frequencies. AND C/U mismatches frequencies. (Color legend: Green - higher relati…
						pseudoU freq.																						18S	5.8S	28S	Total
pseudoU position on 47S reference	pseudoU position on mature rRNA (Taoka et al. 2018)	mature rRNA	Modification ratio (Taoka et al. 2018)	pseudoU Shared/Not Shared with Taoka et al. 2018	Other U-related modifications	Cyt			Nuc			SN1			SN2			SN3			TSRmut	WBSCR22mut	DIMT1Lmut	18S IVT	28S IVT
						R1	R2	R3	R1	R2	R3	R1	R2	R3	R1	R2	R3	R1	R2	R3	R1	R1	R1	R1	R1		Shared	42	2	60	104
3688	34	18S	100	Shared		0.730519	0.732012	0.735076	0.716671	0.697852	0.687435	0.728735	0.746627	0.717935	0.730368	0.743693	0.738449	0.703604	0.72712	0.709047	0.675906	0.670059	0.697297	0.00261319			Not Shared (with pseudoU freq. >~0.1)	17	0	14	31
3690	36		82.2288	Shared		0.676179	0.673204	0.668998	0.758881	0.691284	0.702963	0.659861	0.653226	0.664315	0.652644	0.651912	0.65	0.69256	0.668526	0.684104	0.679406	0.685762	0.66129	0.00486284			Total	59	2	74	135
3747	93		87.0675	Shared		0.857899	0.890407	0.890995	0.871314	0.864865	0.856006	0.870095	0.890976	0.858469	0.882225	0.888977	0.888026	0.85595	0.8839	0.853189	0.843327	0.810156	0.840796	0.00107341
3759	105		99.2123	Shared		0.594934	0.57908	0.579908	0.549966	0.541998	0.556643	0.532731	0.573448	0.52907	0.579505	0.573922	0.568078	0.504954	0.557208	0.503694	0.550193	0.549726	0.515	0.00217289
3763	109		98.8674	Shared		0.492113	0.533851	0.534188	0.516055	0.519851	0.506974	0.497957	0.530183	0.493903	0.51888	0.528782	0.518878	0.497496	0.521595	0.488417	0.486486	0.5	0.49	0.00177937
3773	119		94	Shared		0.307691	0.249198	0.252373	0.32785	0.266137	0.264549	0.263141	0.236534	0.261787	0.261674	0.2355	0.235714	0.263398	0.230436	0.266242	0.256757	0.317435	0.39196	0.0044985
3775	121			Not Shared	Um	0.551736	0.610429	0.611085	0.557849	0.588308	0.596946	0.58912	0.623461	0.584353	0.605372	0.626286	0.615378	0.580694	0.615371	0.577082	0.514451	0.521468	0.477387	0.00222298
3815	161			Not Shared		0.129116	0.142164	0.144514	0.169327	0.140792	0.140946	0.121593	0.141811	0.120182	0.139217	0.138301	0.142421	0.125954	0.145577	0.124751	0.108818	0.129205	0.131707	0.00413786
3864	210		83.1853	Shared		0.780176	0.843334	0.845013	0.91766	0.822202	0.800276	0.864486	0.862259	0.844694	0.84645	0.845562	0.843315	0.856998	0.845558	0.844501	0.79159	0.843267	0.832558	0.00449907
3872	218		100	Shared		0.71912	0.780866	0.78804	0.799901	0.728972	0.677303	0.779855	0.790811	0.754807	0.770895	0.793518	0.789906	0.755149	0.784165	0.742889	0.730419	0.697572	0.685185	0.00458622
3950	296		25.0537	Shared		0.344474	0.400792	0.398601	0.527628	0.383728	0.387766	0.403328	0.412473	0.391904	0.421549	0.401698	0.400219	0.410593	0.410023	0.393128	0.145133	0.23204	0.20354	0.0027329
4060	406		87.1208	Shared		0.755155	0.877323	0.87621	0.946853	0.862162	0.843843	0.889648	0.886318	0.869355	0.892157	0.886711	0.887514	0.894807	0.888158	0.881101	0.670051	0.789363	0.65812	0.00187189
4165	511			Not Shared		0.365343	0.526949	0.531018	0.490384	0.501538	0.459188	0.532033	0.547943	0.512583	0.527115	0.547632	0.546694	0.5203	0.538614	0.509573	0.485618	0.501769	0.512	0.00235841
4226	572		97	Shared		0.0832324	0.120605	0.120183	0.121678	0.115957	0.131509	0.140801	0.116073	0.142321	0.147666	0.112912	0.1138	0.141469	0.110314	0.143006	0.189046	0.20373	0.188235	0.0322122
4245	591			Not Shared		0.281194	0.403813	0.40606	0.347321	0.371741	0.366222	0.482246	0.4248	0.463381	0.429446	0.425227	0.426279	0.462969	0.427991	0.454762	0.389771	0.419858	0.399225	0.00689043
4246	592			Not Shared		0.118228	0.103154	0.10331	0.175311	0.0915713	0.0795004	0.0924985	0.101388	0.0885156	0.0961871	0.0980051	0.0979613	0.0905164	0.0907509	0.0874643	0.0878735	0.0850461	0.0772201	0.000172115
4263	609		89.9419	Shared		0.550993	0.6423	0.642496	0.842955	0.641654	0.624306	0.650991	0.647545	0.631515	0.622864	0.62604	0.624005	0.649746	0.628102	0.63842	0.784247	0.835986	0.781132	0.00236999
4303	649		93	Shared		0.549752	0.676652	0.677155	0.736949	0.6295	0.595119	0.702442	0.689913	0.6812	0.67052	0.687857	0.681152	0.681081	0.662429	0.666887	0.608403	0.608425	0.599251	0.00360901
4305	651		93	Shared		0.0876614	0.1109	0.10972	0.0875734	0.105158	0.129198	0.112093	0.105165	0.113603	0.105172	0.107093	0.10964	0.11009	0.104517	0.116251	0.128978	0.130854	0.104478	0.00446625
4335	681		67	Shared		0.498887	0.631525	0.630241	0.693213	0.572283	0.566296	0.623458	0.649061	0.605527	0.633251	0.636469	0.63617	0.61433	0.617116	0.595402	0.511401	0.559299	0.53405	0.00446625
4340	686		95.0032	Shared		0.273656	0.409808	0.407352	0.38085	0.378932	0.387285	0.359653	0.419232	0.357962	0.40868	0.415742	0.41056	0.357465	0.407601	0.349877	0.275124	0.32973	0.343972	0.0142223
4453	799			Not Shared	Um	0.166914	0.154362	0.151755	0.177066	0.175171	0.180919	0.153566	0.153584	0.157041	0.160915	0.158093	0.155131	0.150856	0.153746	0.157406	0.19	0.153439	0.147887	0.00191779
4455	801		100	Shared		0.231196	0.207565	0.208535	0.272866	0.217134	0.233514	0.215417	0.205735	0.213304	0.234366	0.207939	0.205757	0.211626	0.209851	0.219929	0.260434	0.232958	0.211268	0.0108529
4468	814		100	Shared		0.129142	0.171141	0.167167	0.160237	0.173903	0.168311	0.157032	0.166318	0.155304	0.184458	0.164562	0.168383	0.15111	0.167412	0.155396	0.210793	0.175497	0.216312	0.00442715
4469	815		100	Shared		0.58586	0.860393	0.858934	0.815897	0.829868	0.815168	0.802797	0.871787	0.788147	0.883025	0.86788	0.870247	0.794642	0.865935	0.786886	0.79258	0.787558	0.837456	0.00256101
4476	822		99.0433	Shared		0.593508	0.824812	0.823701	0.829532	0.762667	0.770634	0.85197	0.851208	0.832065	0.83917	0.84893	0.847975	0.841711	0.824742	0.830249	0.794613	0.819317	0.77972	0.00713074
4517	863		94.8166	Shared		0.162045	0.190295	0.187626	0.218187	0.167556	0.174474	0.15068	0.174856	0.153543	0.196412	0.1751	0.173238	0.143094	0.165849	0.142553	0.199313	0.154786	0.174216	0.00628378
4520	866		87.6307	Shared		0.386174	0.486602	0.486602	0.428133	0.424281	0.445328	0.461262	0.484497	0.460725	0.5031	0.483559	0.478333	0.427062	0.453844	0.437685	0.536878	0.456463	0.557491	0.00685239
4544	890			Not Shared		0.0430525	0.0538088	0.0536891	0.132569	0.0557282	0.0542495	0.0596625	0.0611944	0.0551303	0.05395	0.0555456	0.0535078	0.0629489	0.0560894	0.0588365	0.0537815	0.0747664	0.0513699	0.00371389
4551	897		23.1309	Shared		0.0736032	0.0867936	0.0859375	0.203255	0.090064	0.0943683	0.0856627	0.086205	0.0825899	0.0820634	0.0840015	0.082423	0.095025	0.0945071	0.0880568	0.207358	0.289421	0.266212	0.0131183
4572	918		42.4993	Shared		0.469312	0.555396	0.556875	0.795468	0.560386	0.517614	0.579342	0.599893	0.543138	0.569004	0.561514	0.557323	0.56339	0.578966	0.53712	0.284298	0.425671	0.311258	0.00276288
4620	966		89.3383	Shared		0.726367	0.85668	0.857744	0.906037	0.807264	0.787883	0.88481	0.880275	0.864212	0.806385	0.879414	0.86892	0.863769	0.855879	0.844393	0.731148	0.774984	0.727564	0.00472936
4658	1004		97.0802	Shared		0.263625	0.326386	0.323659	0.524501	0.338018	0.293906	0.387677	0.375808	0.357476	0.35828	0.353606	0.347994	0.386856	0.375736	0.356241	0.808241	0.810573	0.827044	0.0167756
4698	1044			Not Shared	Close to other pseudoU	0.104622	0.224676	0.224443	0.243681	0.216379	0.192703	0.258134	0.274733	0.243524	0.252609	0.248212	0.253142	0.261165	0.256219	0.225509	0.427526	0.451689	0.495441	1.92862e-05
4699	1045		91.6476	Shared		0.211357	0.135184	0.133831	0.337643	0.136333	0.133234	0.17034	0.136468	0.155461	0.141463	0.144303	0.132393	0.166118	0.151232	0.165748	0.452941	0.402135	0.382979	0.00511666
4700	1046		100	Shared		0.163943	0.194841	0.193112	0.280914	0.205941	0.195616	0.231429	0.219116	0.220126	0.222762	0.213205	0.209444	0.238162	0.225602	0.224915	0.418502	0.43432	0.43769	0.00337478
4710	1056		93.1698	Shared		0.628781	0.698535	0.693663	0.764224	0.657591	0.674985	0.756301	0.696154	0.745744	0.671716	0.691456	0.696426	0.752701	0.689467	0.745512	0.655425	0.658494	0.557576	0.00700816
4735	1081		93.5154	Shared		0.419488	0.499641	0.495005	0.628194	0.465124	0.445562	0.504279	0.532601	0.486563	0.527346	0.512115	0.518067	0.510969	0.531969	0.49269	0.487734	0.504005	0.495468	0.0124886
4790	1136		7.4043	Shared		0.0867044	0.101066	0.101332	0.23964	0.109552	0.109226	0.104609	0.10488	0.0992126	0.104862	0.100776	0.098719	0.114803	0.111058	0.102164	0.044733	0.0723906	0.0600601	0.00981659
4828	1174		100	Shared		0.372588	0.343273	0.33398	0.346189	0.338117	0.374638	0.353685	0.335003	0.366529	0.326255	0.333141	0.332938	0.362441	0.345157	0.378444	0.338527	0.329869	0.288235	0.00355143
4831	1177		100	Shared		0.762962	0.85012	0.849783	0.932898	0.766012	0.77063	0.870248	0.877615	0.823443	0.874362	0.873176	0.874109	0.835618	0.850906	0.81475	0.868272	0.880197	0.882698	0.00251985
4886	1232		98.3944	Shared		0.755418	0.880471	0.875797	0.873167	0.817851	0.824069	0.908828	0.915319	0.879553	0.905037	0.912982	0.913088	0.888248	0.89723	0.874519	0.887381	0.900052	0.918994	0.0105022
4892	1238		96.8388	Shared		0.676128	0.75596	0.753784	0.810809	0.6914	0.695376	0.77962	0.795322	0.746491	0.812618	0.786573	0.783681	0.75188	0.785156	0.738755	0.714479	0.746007	0.703911	0.00208751
4898	1244		100	Shared		0.427582	0.506277	0.506746	0.219214	0.44364	0.459955	0.552487	0.511021	0.531521	0.512391	0.516273	0.511105	0.508276	0.48059	0.515686	0.337382	0.373395	0.332402	0.0154962
4902	1248			Not Shared	m1acp3pseudoU	0.383379	0.435131	0.437986	0.864536	0.474023	0.4246	0.470695	0.435465	0.459237	0.426777	0.436963	0.434998	0.536805	0.48145	0.498433	0.871795	0.788205	0.832402	0.00350331
4943	1289			Not Shared	Um	0.484936	0.590368	0.592126	0.640578	0.535766	0.553675	0.58652	0.596238	0.572803	0.594875	0.592979	0.602472	0.597635	0.579188	0.578564	0.635779	0.60446	0.62766	0.00749957
5001	1347		98.3518	Shared		0.796833	0.938267	0.931927	0.967873	0.84701	0.849231	0.959987	0.971101	0.920522	0.967454	0.965474	0.967202	0.925388	0.946269	0.907912	0.934889	0.92028	0.925641	0.00468012
5021	1367		98.3081	Shared		0.721457	0.85846	0.853804	0.883167	0.775802	0.787667	0.871386	0.884623	0.838542	0.880209	0.87655	0.877969	0.843769	0.857973	0.830096	0.851449	0.8407	0.83376	0.00447158
5098	1444			Not Shared	Close to other pseudoU	0.360642	0.401526	0.405706	0.456897	0.387581	0.37188	0.394516	0.415498	0.384539	0.423411	0.416145	0.414257	0.386037	0.396031	0.369538	0.383808	0.345641	0.418231	0.0149644
5099	1445		89.9802	Shared		0.299477	0.360849	0.359404	0.338904	0.343021	0.332414	0.335643	0.371993	0.331416	0.398995	0.365347	0.371894	0.325441	0.358641	0.323124	0.349325	0.369042	0.329759	0.0289176
5146	1492			Not Shared		0.228158	0.292913	0.294103	0.282602	0.261403	0.26348	0.294451	0.32308	0.277563	0.336861	0.315332	0.322832	0.278958	0.309678	0.272522	0.307143	0.280805	0.340314	0.00172114
5150	1496			Not Shared		0.0513164	0.105337	0.105981	0.081751	0.0948297	0.107661	0.109613	0.126463	0.109997	0.110011	0.113815	0.126586	0.121086	0.123493	0.118681	0.122333	0.127805	0.15625	0.0222894
5279	1625		78.8844	Shared		0.733684	0.770412	0.761822	0.890967	0.686944	0.693843	0.801037	0.830894	0.769314	0.789952	0.806653	0.803031	0.774745	0.796924	0.738721	0.682353	0.780553	0.739454	0.00516993
5297	1643		96.1527	Shared		0.518027	0.571552	0.566417	0.693453	0.539546	0.541671	0.607968	0.604553	0.609347	0.578115	0.598326	0.617667	0.623668	0.571939	0.597708	0.596734	0.668115	0.639903	0.0102317
5346	1692		97.9557	Shared		0.265088	0.436531	0.445116	0.359603	0.38015	0.405828	0.51021	0.519201	0.496323	0.490306	0.459965	0.500176	0.513791	0.481084	0.49504	0.537647	0.513241	0.561446	0.0071371
5432	1778			Not Shared		0.798027	0.901844	0.888196	0.850885	0.785579	0.669911	0.881517	0.907203	0.859391	0.881787	0.911909	0.901069	0.828117	0.88811	0.829935	0.555556	0.7601	0.786765	0.179131
5457	1803			Not Shared	Um	0.264663	0.252794	0.24947	0.302271	0.229693	0.214887	0.231845	0.234615	0.212143	0.198511	0.249724	0.245036	0.222972	0.168941	0.222915	0.168904	0.184756	0.181598	0.00281025
5493	1839			Not Shared		0.116858	0.22401	0.225037	0.147948	0.201944	0.198491	0.163585	0.17514	0.149378	0.143833	0.185057	0.175965	0.118951	0.118216	0.110538	0.122358	0.117355	0.23399	0.0122947
6128	2474			Not Shared		0.0790191	0.101266	0.12963	0.105316	0.165829	0.132316	0.168675	0.167331	0.141944	0.149317	0.183523	0.174111	0.178975	0.165124	0.177225	0.162059	0.168234	0.143921	0
6655	55	5.8S	60.3947	Shared		0.539809	0.481154	0.48165	0.729706	0.499614	0.4808	0.492592	0.490852	0.489982	0.541083	0.52006	0.532992	0.611162	0.572542	0.573907	0.783072	0.851034	0.87199
6669	69		61.4708	Shared		0.931625	0.957336	0.956762	0.953109	0.953165	0.91062	0.958941	0.963188	0.94813	0.955893	0.961863	0.963672	0.959781	0.965205	0.959217	0.924826	0.95248	0.950128
7937	13	28S		Not Shared		0.234479	0.33438	0.338585	0.124135	0.235661	0.300722	0.335068	0.350178	0.324267	0.335	0.314786	0.319627	0.159019	0.218156	0.190709	0.0337079	0.0280811	0.0123457		0.00967928
9007	1083			Not Shared		0.0275616	0.059928	0.0685503	0.022979	0.0680288	0.0623036	0.0512097	0.043636	0.0564804	0.0672214	0.0459642	0.0468591	0.0547566	0.0501973	0.0534201	0.102244	0.130403	0.162791		0.0735008
9460	1523		88.1861	Shared		0.416218	0.478299	0.459804	0.603003	0.489345	0.491982	0.478501	0.481019	0.469226	0.522726	0.491566	0.496248	0.517726	0.507439	0.49722	0.484211	0.531094	0.539062		0.00207533
9506	1569		68	Shared		0.512488	0.474372	0.453247	0.772158	0.498703	0.487423	0.608355	0.505478	0.58766	0.568589	0.508598	0.518818	0.683761	0.53565	0.640422	0.491254	0.603876	0.522901		0.0063322
9601	1664		96.7002	Shared		0.361695	0.422872	0.400012	0.499286	0.419564	0.421702	0.439776	0.439011	0.431223	0.435359	0.433992	0.437755	0.457435	0.447601	0.44478	0.30674	0.38704	0.357401		0.015966
9607	1670		95.6493	Shared		0.59813	0.782254	0.725454	0.756327	0.774132	0.796973	0.847127	0.851424	0.831102	0.835658	0.840791	0.840988	0.838603	0.842883	0.837617	0.728291	0.77733	0.816176		0.00272662
9611	1687			Not Shared		0.0462867	0.0427962	0.0427454	0.115022	0.0506474	0.0519647	0.0471589	0.0457805	0.0444985	0.0539828	0.0482104	0.0479609	0.0609763	0.050851	0.0515481	0.0364146	0.0538841	0.0404412		0.00232496
9668	1731		100	Shared		0.540682	0.671123	0.62519	0.748915	0.664908	0.677171	0.67149	0.718388	0.660214	0.831408	0.711008	0.708923	0.66429	0.716327	0.664242	0.636879	0.653377	0.69962		0.00800869
9703	1766		40.1051	Shared		0.128723	0.125628	0.125585	0.205594	0.140034	0.139344	0.171001	0.128555	0.165265	0.119868	0.146347	0.141496	0.216081	0.150317	0.18831	0.0906516	0.105976	0.0634328		0.00554117
9705	1768		100	Shared		0.254303	0.287668	0.270011	0.272109	0.279052	0.300422	0.330397	0.312096	0.328439	0.285034	0.318204	0.308532	0.304268	0.298194	0.315441	0.375354	0.389356	0.440299		0.00386083
9706	1769		100	Shared		0.644822	0.844991	0.801713	0.842363	0.823573	0.842151	0.864625	0.896688	0.854783	0.886644	0.884031	0.886376	0.846971	0.882909	0.849739	0.787535	0.781979	0.824627		0.0074027
9716	1779		100	Shared		0.470417	0.657453	0.621189	0.638427	0.636818	0.642229	0.636142	0.694786	0.626133	0.680212	0.682034	0.683662	0.632395	0.690935	0.627428	0.499295	0.519017	0.562963		0.0254907
9784	1847		95.2485	Shared		0.437935	0.507976	0.47806	0.682057	0.507061	0.493092	0.448651	0.525671	0.437601	0.555542	0.526948	0.524553	0.469938	0.534256	0.451761	0.407153	0.411871	0.528986		0.00643248
9786	1849		95.2485	Shared		0.20587	0.310241	0.304231	0.286499	0.303236	0.311702	0.308124	0.32501	0.306427	0.33586	0.315228	0.321109	0.30548	0.327771	0.308609	0.28591	0.29308	0.263538		0.0262978
9806	1882			Not Shared		0.106073	0.112516	0.107904	0.260015	0.134796	0.120603	0.103228	0.114429	0.0973912	0.13071	0.117589	0.121511	0.150318	0.139945	0.126565	0.198658	0.214445	0.228571		0.00251325
10276	2352			Not Shared		0.572174	0.740383	0.709493	0.795466	0.731415	0.741412	0.778803	0.765351	0.769744	0.782079	0.765926	0.762035	0.772612	0.759371	0.770947	0.688757	0.739575	0.729814		0.0146635
10432	2495		92.2373	Shared		0.360773	0.382699	0.367387	0.597084	0.4051	0.380466	0.372275	0.368695	0.362469	0.419726	0.396167	0.397621	0.43829	0.407589	0.406987	0.517007	0.609325	0.622951		0.0110204
10556	2619		95.7593	Shared		0.234677	0.300636	0.296014	0.329506	0.302111	0.287348	0.522948	0.536513	0.511901	0.525381	0.529637	0.531917	0.530792	0.53889	0.52459	0.198347	0.202685	0.224638		0.0390787
10763	2826		20	Shared		0.347001	0.50259	0.472834	0.513666	0.491163	0.515562	0.522948	0.536513	0.511901	0.525381	0.529637	0.531917	0.530792	0.53889	0.52459	0.380102	0.429932	0.441176		0.00393794
10767	2830		9.30886	Shared		0.14435	0.151831	0.145532	0.325794	0.18193	0.155462	0.160454	0.158652	0.152152	0.170708	0.157177	0.158049	0.201591	0.180873	0.174071	0.0879397	0.169147	0.138686		0.00464433
11527	3603			Not Shared		0.140404	0.16431	0.155702	0.203158	0.182383	0.188982	0.137927	0.182101	0.136843	0.133905	0.175404	0.174767	0.1368	0.190581	0.14017	0.132	0.101636	0.147239		0.101163
11558	3616		89	Shared		0.457557	0.644398	0.59405	0.703503	0.576379	0.652229	0.672031	0.694316	0.662934	0.7256	0.690459	0.691717	0.663411	0.690015	0.662701	0.513619	0.606299	0.692308		0.00298069
11560	3618		94.9695	Shared		0.27395	0.473846	0.443054	0.444907	0.42631	0.46446	0.535791	0.534736	0.524249	0.495316	0.52005	0.520434	0.528097	0.522632	0.525431	0.386408	0.459641	0.420118		0.00733508
11601	3659			Not Shared		0.0264406	0.109504	0.0994257	0.0375711	0.0906883	0.110645	0.137605	0.133667	0.132568	0.116692	0.116773	0.12636	0.145359	0.139229	0.14912	0.144621	0.135189	0.14359		0.11894
11616	3674		98.6645	Shared		0.542823	0.653881	0.587352	0.786219	0.570432	0.645808	0.744611	0.741417	0.72051	0.688835	0.737442	0.731936	0.728659	0.734163	0.732068	0.476522	0.583251	0.55102		0.00538559
11636	3694		100	Shared		0.667476	0.826175	0.739937	0.948466	0.768677	0.848021	0.920738	0.923769	0.893435	0.922062	0.913798	0.913492	0.907666	0.919001	0.913599	0.734134	0.826389	0.790816		0.00553866
11651	3709		72.2	Shared		0.494312	0.597023	0.546434	0.715857	0.536113	0.59348	0.649513	0.658484	0.632828	0.648886	0.659382	0.656356	0.647213	0.658991	0.647788	0.482173	0.603941	0.583756		0.00683691
11655	3713		98	Shared		0.590113	0.740863	0.662908	0.864441	0.645178	0.743864	0.843223	0.844343	0.816512	0.852882	0.834701	0.836594	0.838232	0.843562	0.835037	0.676223	0.766895	0.777778		0.00492722
11679	3737		85.398	Shared		0.623266	0.779023	0.702156	0.881465	0.698841	0.76521	0.894289	0.886246	0.865968	0.884144	0.874182	0.874224	0.881299	0.878271	0.877998	0.650246	0.764818	0.73399		0.00233739
11683	3741		100	Shared		0.223207	0.260625	0.233384	0.290331	0.250634	0.294656	0.30763	0.284928	0.304902	0.297614	0.292842	0.287815	0.291835	0.274724	0.299709	0.240984	0.274379	0.246305		0.00399838
11685	3743		100	Shared		0.322632	0.425592	0.381877	0.447597	0.404207	0.459019	0.501609	0.470147	0.48778	0.475703	0.489379	0.47468	0.488568	0.468028	0.498363	0.447541	0.508604	0.566502		0.00821918
11689	3747		100	Shared		0.319619	0.362212	0.32451	0.438864	0.33384	0.384221	0.369072	0.400974	0.36015	0.389566	0.390102	0.396708	0.361996	0.394765	0.367893	0.225859	0.302103	0.294118		0.00264942
11691	3749		100	Shared		0.425979	0.481058	0.438915	0.599618	0.420999	0.458707	0.601241	0.559452	0.581459	0.526272	0.517184	0.531199	0.592323	0.555225	0.586684	0.328431	0.417383	0.341463		0.00305357
11739	3797			Not Shared	Nm_pseudoU	0.604568	0.631041	0.573683	0.724119	0.588036	0.63829	0.676482	0.69705	0.6718	0.694834	0.686644	0.68368	0.626703	0.665308	0.653058	0.587537	0.627949	0.630841		0.0073161
11743	3801		50	Shared		0.492951	0.495552	0.448493	0.771191	0.522606	0.527221	0.559986	0.554312	0.536804	0.594735	0.573518	0.567144	0.612128	0.591931	0.583289	0.387574	0.573105	0.556075		0.0173346
11765	3823		66.0278	Shared		0.514134	0.670343	0.66866	0.640536	0.634924	0.591441	0.604573	0.659895	0.604639	0.663686	0.667483	0.668692	0.615018	0.658611	0.600443	0.386819	0.507937	0.591743		0.00844722
11772	3830		92.3136	Shared		0.380398	0.436806	0.402586	0.509001	0.392502	0.433601	0.435978	0.476557	0.425481	0.482766	0.482627	0.470723	0.432623	0.468618	0.424935	0.345661	0.372807	0.40367		0.0105203
11774	3832		100	Shared		0.241829	0.317678	0.303956	0.306999	0.296525	0.305575	0.309172	0.337721	0.304964	0.335898	0.329044	0.334264	0.30522	0.327873	0.306302	0.211048	0.207679	0.256881		0.0193565
11805	3863		33	Shared		0.306852	0.344918	0.315201	0.551674	0.347515	0.334005	0.368146	0.383683	0.352553	0.407993	0.391918	0.396052	0.406932	0.404026	0.382761	0.279891	0.349298	0.387387		0.0168207
11841	3899		100	Shared		0.670496	0.810195	0.727657	0.89295	0.767397	0.820168	0.920229	0.917393	0.89397	0.915633	0.900886	0.903026	0.896825	0.904383	0.909032	0.715405	0.797561	0.821739		0.00382725
11846	3904			Not Shared	Um	0.153744	0.159655	0.15115	0.200845	0.165136	0.18371	0.18204	0.168291	0.179324	0.166362	0.170222	0.168603	0.179081	0.167557	0.179023	0.179454	0.163017	0.125541		0.00326101
11880	3938		93	Shared		0.757586	0.897558	0.848065	0.953552	0.875326	0.904777	0.951699	0.95826	0.938494	0.95839	0.949524	0.94857	0.942575	0.951772	0.944299	0.75125	0.863315	0.869748		0.00686884
11976	4034			Not Shared		0.315646	0.385925	0.364716	0.395707	0.341703	0.341716	0.363715	0.413782	0.356161	0.398149	0.40782	0.407175	0.358487	0.416505	0.357832	0.257669	0.282797	0.297071		0.00570864
12150	4208			Not Shared		0.462956	0.552736	0.521208	0.628726	0.5251	0.532672	0.564713	0.582966	0.557781	0.580077	0.591804	0.577378	0.557221	0.576583	0.552899	0.412551	0.49338	0.570397		0.0103985
12214	4263		97.9858	Shared		0.506315	0.689253	0.613054	0.703619	0.649543	0.654033	0.745591	0.773557	0.726829	0.77055	0.756864	0.756904	0.732145	0.763381	0.735747	0.539315	0.60518	0.602007		0.00269508
12217	4266		89.5303	Shared		0.257366	0.308659	0.281436	0.375536	0.312093	0.303441	0.35134	0.340185	0.339821	0.32873	0.344254	0.334733	0.349899	0.336854	0.346115	0.351476	0.393939	0.403333		0.0532457
12220	4269		92.6552	Shared		0.451351	0.60793	0.546714	0.628023	0.552353	0.558301	0.643902	0.691517	0.625802	0.686287	0.68305	0.67881	0.623547	0.679697	0.626769	0.405904	0.513565	0.5		0.00303349
12221	4270			Not Shared	Close to other pseudoU	0.134402	0.151496	0.140681	0.16947	0.154536	0.17872	0.172702	0.159359	0.168956	0.159418	0.157349	0.159261	0.169132	0.158508	0.174404	0.159594	0.169823	0.17		0.0147455
12233	4282		82.5893	Shared		0.370908	0.52918	0.473417	0.554287	0.460968	0.47427	0.565315	0.604191	0.546636	0.614986	0.597062	0.598438	0.556209	0.604309	0.556904	0.383912	0.4475	0.49835		0.0125479
12274	4323		95.2057	Shared		0.125983	0.163813	0.160666	0.156418	0.164619	0.194406	0.180301	0.175625	0.178017	0.204499	0.159712	0.173279	0.180671	0.176558	0.190257	0.12	0.178328	0.176471		0.0347434
12282	4331		92.6736	Shared		0.648483	0.770243	0.686773	0.896452	0.75511	0.758307	0.865448	0.87386	0.83824	0.859722	0.862003	0.858902	0.856591	0.867493	0.86055	0.657689	0.787916	0.804954		0.0200392
12324	4373		96	Shared		0.69867	0.79328	0.705723	0.932613	0.763134	0.758903	0.886744	0.895678	0.858075	0.905421	0.892871	0.889022	0.873669	0.891911	0.87784	0.705588	0.792062	0.840361		0.00671336
12341	4390		98.546	Shared		0.625212	0.672609	0.601445	0.85746	0.656601	0.651885	0.742891	0.748609	0.719341	0.737368	0.764612	0.753656	0.74736	0.755886	0.737058	0.595885	0.711864	0.707965		0.00958876
12344	4393		97.3823	Shared		0.372906	0.537473	0.479715	0.504765	0.525944	0.503698	0.592572	0.627044	0.572387	0.61142	0.617587	0.622304	0.577356	0.620403	0.594254	0.412007	0.44646	0.522124		0.0221791
12352	4401		89	Shared		0.70219	0.820541	0.734549	0.905901	0.768863	0.752091	0.917122	0.925888	0.888063	0.90484	0.915493	0.912383	0.888129	0.910138	0.896784	0.677605	0.76686	0.769912		0.0254283
12363	4412		100	Shared		0.53499	0.691864	0.614768	0.704422	0.625216	0.60373	0.763398	0.794698	0.736634	0.791493	0.7851	0.778275	0.738978	0.772983	0.741737	0.545749	0.624064	0.622807		0.0141941
12378	4427		98.1	Shared		0.58646	0.705821	0.626926	0.777225	0.628742	0.605923	0.781758	0.805006	0.753335	0.799826	0.796192	0.78963	0.760115	0.783523	0.75616	0.546624	0.616705	0.695402		0.00181556
12392	4441		87	Shared		0.748328	0.841849	0.745494	0.945492	0.799146	0.77548	0.957669	0.964828	0.927446	0.953004	0.951414	0.950049	0.930184	0.947724	0.941003	0.726408	0.821005	0.861582		0.00378476
12414	4463		16.8	Shared		0.0561135	0.0681544	0.063957	0.114755	0.0735851	0.0653992	0.0775064	0.0793956	0.0739533	0.0762822	0.0717199	0.0735789	0.0860556	0.0809175	0.0811712	0.04414	0.0503519	0.0454545		0.0023331
12421	4470		100	Shared		0.0697955	0.0917675	0.084927	0.270205	0.183985	0.148869	0.10308	0.104707	0.101273	0.116122	0.103908	0.117838	0.245762	0.206422	0.242002	0.478852	0.484653	0.504		0.00927818
12422	4471			Not Shared	Close to other pseudoU	0.290361	0.333642	0.302606	0.279695	0.285828	0.31245	0.353891	0.370173	0.344744	0.327309	0.358585	0.355427	0.283853	0.3218	0.294029	0.0724528	0.113795	0.148936		0.00498386
12442	4491		91.4517	Shared		0.215447	0.336634	0.304585	0.267037	0.294852	0.270611	0.35621	0.396474	0.343215	0.343551	0.353432	0.375136	0.352343	0.384027	0.357941	0.260455	0.265829	0.240838		0.0144468
12453	4502		100	Shared		0.651069	0.720874	0.64511	0.794492	0.717946	0.707327	0.769485	0.805048	0.751711	0.791922	0.803992	0.787309	0.750818	0.792974	0.745917	0.610315	0.700771	0.742931		0.00434377
12473	4522		98	Shared		0.76	0.808781	0.720204	0.93039	0.793794	0.756316	0.897211	0.916561	0.867648	0.918618	0.912975	0.910095	0.881439	0.908911	0.888328	0.670161	0.800503	0.832918		0.00380983
12497	4546		100	Shared		0.443641	0.522334	0.471734	0.525	0.490022	0.47688	0.567653	0.577569	0.550689	0.571538	0.57283	0.561195	0.543439	0.559084	0.545113	0.397383	0.464072	0.44335		0.00425256
12500	4549		100	Shared		0.509641	0.522472	0.469503	0.653911	0.490967	0.454618	0.578793	0.585764	0.559345	0.608442	0.6012	0.596518	0.572846	0.578949	0.573496	0.476289	0.59801	0.593596		0.0047783
12549	4598		91.7796	Shared		0.337945	0.520155	0.507954	0.444413	0.513589	0.469212	0.519788	0.546877	0.516301	0.543716	0.539443	0.534748	0.520074	0.545301	0.50905	0.396627	0.470404	0.474725		0.00783888
12557	4606		41.7127	Shared		0.128065	0.128718	0.125001	0.181834	0.133654	0.128729	0.137587	0.130466	0.139126	0.121365	0.136794	0.124436	0.131408	0.127914	0.119852	0.182099	0.216504	0.238612		0.0109903
12594	4643		38.6317	Shared		0.361481	0.320726	0.295954	0.551594	0.314606	0.244177	0.338682	0.356365	0.326813	0.380661	0.355972	0.342692	0.346994	0.354123	0.328231	0.177177	0.230308	0.191667		0.0156225
12610	4659		87.1031	Shared		0.744685	0.836768	0.761269	0.942511	0.820182	0.752876	0.907979	0.921344	0.886599	0.913874	0.917125	0.910486	0.891983	0.909598	0.89269	0.708358	0.825665	0.829569		0.00648034
12892	4937		81.1536	Shared		0.424719	0.468084	0.442093	0.47608	0.430355	0.385357	0.42192	0.500569	0.41266	0.541483	0.49624	0.492522	0.418626	0.483517	0.431531	0.343291	0.35566	0.432432		0.0776411
12893	4942			Not Shared	Close to other pseudoU	0.279936	0.255889	0.251892	0.295481	0.247098	0.237533	0.286504	0.272439	0.285726	0.257059	0.271355	0.268403	0.277844	0.260677	0.268622	0.238494	0.29108	0.288201		0.0251415
12921	4966		86.1168	Shared		0.75557	0.728605	0.668155	0.796017	0.709602	0.651214	0.812303	0.823729	0.79283	0.818984	0.815105	0.809871	0.78204	0.796477	0.789717	0.553971	0.679031	0.689394		0.00479065
12930	4975		72	Shared		0.646728	0.649542	0.630279	0.724761	0.633561	0.59797	0.677182	0.691486	0.66777	0.705397	0.698027	0.695327	0.668755	0.678153	0.662132	0.561333	0.659864	0.670433		0.0518096
