# Supplementary material for: Mapping human pre-rRNA processing and modification at single nucleotide resolution using long read nanopore sequencing
Source: Nat Commun. 2026 Mar 31;17:4658. doi: 10.1038/s41467-026-71164-x (PMC13201660; doi:10.1038/s41467-026-71164-x)
Supplement: Supplementary file 6 — Source Data [file 41467_2026_71164_MOESM6_ESM.xlsx]

## Sheet: Fig2B and S5A-B
			Score
Start	End	Intermediate	Cyt1	Cyt2	Cyt3	Cell1	Cell2	Cell3	Nuc1	Nuc2	Nuc3
3654	5609	18S-E	187.222	243.78	193.293	480.368	739.544	488.683	5782.56	5057.82	5158.54
3654	6117	21S-C	129.282	164.236	144.755	1091.98	1757.15	1057.91	5723.34	5796.02	6319.9
3654	6470	21S	224.666	295.25	275.335	609.338	994.309	523.69	11037.7	10341	11943.3
1642	6470	26S	42.5684	49.1303	45.1017	197.147	310.085	147.715	1666.57	1613.84	1270.29
414	6470	30S	46.1158	57.5527	47.6789	188.341	234.383	134.907	1843.31	1130.32	1203.62
0	6470	34S	0.394152	0.935816	0.859079	2.84074	2.91159	1.42307	46.2679	34.1886	15.4768
5609	12990	36S	3.15321	2.80745	2.1477	5.11332	8.73478	3.41537	79.1181	18.8386	42.2636
6177	12990	36S-C	0.394152	1.40372	0.42954	0.284074	2.18369	1.13846	25.91	1.39545	14.2863
6470	12990	32S	13.7953	14.9731	25.7724	32.9525	61.1434	29.5999	699.571	140.941	310.132
7570	12990	28.5S	13.4012	13.1014	19.3293	27.2711	46.5855	25.3307	613.05	310.489	411.326
6617	7570	12S	389.422	503.937	462.185	1602.74	1731.67	1630.84	23287.1	22311.9	24687.9
6617	6947	7S	302.314	316.774	215.629	769.555	633.271	715.236	7783.18	7434.28	7310.41
6601	6756	5-8S	54484.8	119912	45272.6	88064.2	21807.1	83408.2	80538.5	46435.1	41526.1
3654	5524	18S	377024	350465	456339	348708	470346	323603	106022	109635	114174
7925	12990	28S	556513	517127	481725	543857	480850	574837	665625	704315	689858
414	3654	5ETS-01	141.5	187.631	172.675	476.96	684.952	479.575	9426.62	7642.21	7816.39
0	3654	5ETS	26.8023	23.8633	16.752	56.8147	85.1641	62.0459	731.495	736.8	683.361
5524	6599	ITS1	911.279	1175.85	1050.22	4438.37	5315.11	4302.51	57205.6	55075.8	65812.8
6756	7923	ITS2	59.1228	83.7555	65.29	265.893	599.788	286.607	4277.93	6178.37	3665.03
12989	13350	3ETS	149.778	174.53	177.4	427.531	428.004	315.353	10154.9	8980.45	10322.4
			Cyt		Nuc		Nuc							Paired two-tailed t-test (p-value)
			Average	SD	Average	SD	Average	SD						Cyt vs Nuc	Cyt vs Cell	Cell vs Nuc
		18S-E	208.098	31.05	569.532	147.294	5332.98	392.596					18S-E	0.00217223	0.0328442	0.00363202
		21S-C	146.091	17.5152	1302.35	394.237	5946.42	325.478					21S-C	0.00104581	0.033992	0.00573255
		21S	265.084	36.3912	709.112	250.672	11107.3	803.432					21S	0.00186217	0.0796789	0.0032976
		26S	45.6001	3.30926	218.315	83.229	1516.9	215.192					26S	0.00705523	0.0657032	0.00589645
		30S	50.4491	6.20133	185.877	49.7837	1392.42	392.204					30S	0.0278779	0.0351629	0.0343847
		34S	0.729682	0.2931	2.3918	0.839691	31.9778	15.5141					34S	0.0750287	0.0989238	0.073881
		36S	2.70279	0.510863	5.75449	2.71705	46.7401	30.388					36S	0.127186	0.170273	0.156799
		36S-C	0.742472	0.572935	1.20207	0.951407	13.8639	12.2627					36S-C	0.217272	0.248815	0.238846
		32S	18.1802	6.60129	41.2319	17.3251	383.548	286.46					32S	0.159587	0.20359	0.185151
		28.5S	15.2773	3.51233	33.0624	11.7514	444.955	154.058					28.5S	0.0405533	0.161469	0.0481607
		12S	451.848	57.9531	1655.08	67.7963	23429	1194.33					12S	0.000924375	0.000218382	0.00108076
		7S	278.239	54.7018	706.021	68.6077	7509.29	245.149					7S	0.000299072	0.0169544	0.00031514
		5-8S	73223	40695.1	64426.5	36982.8	56166.6	21249					5-8S	0.621486	0.862096	0.709014
		18S	394609	55083.7	380886	78485.2	109944	4084.6					18S	0.0109534	0.868735	0.0275197
		28S	518455	37411.8	533181	47894.4	686599	19550					28S	0.03064	0.746776	0.0485047
		5ETS-01	167.269	23.5357	547.162	119.337	8295.07	983.813					5ETS-01	0.00507496	0.0235024	0.00615717
		5ETS	22.4726	5.16746	68.0082	15.0859	717.219	29.4414					5ETS	0.000421529	0.037171	0.000566088
		ITS1	1045.79	132.343	4685.33	549.62	59364.7	5684.81					ITS1	0.00317723	0.00514793	0.00412786
		ITS2	69.3894	12.8179	384.096	187.082	4707.11	1310.49					ITS2	0.0251725	0.0890179	0.0221225
		3ETS	167.236	15.1871	390.296	64.9031	9819.25	731.245					3ETS	0.001933	0.0354078	0.00222629

## Sheet: FigS5C-F
Cleavage Sites
Nucleus				Cytoplasm
Start		End		Start		End
Site	Score	Site	Score	Site	Score	Site	Score
423	498.305	489	38.865	3652	892.754	5520	39731.7
429	633.407	500	132.789	3653	13442.2	5523	267562
443	686.153	501	86.0583	3654	4912.71	5524	708.291
456	398.829	502	58.2975	3660	52875.1	5525	395.334
484	321.562	686	14.8057	3675	13029.1	5527	931.775
3578	267.891	687	23.5966	3679	40236.6	5528	623.154
3594	116.132	688	28.6861	3698	6586.28	5529	855.309
3652	205.429	689	128.625	3699	15265.9	5530	789.092
3653	2117.68	690	151.296	6593	1277.84	5531	210.871
3654	794.42	691	35.1636	6594	3187.9	6755	37094.4
3660	7008.66	692	35.1636	6595	1005.48	6756	11178.1
3675	2143.13	822	25.91	6596	1123.73	12986	15952.1
3679	6218.4	840	55.9842	6598	472.588	12987	48254.8
3698	962.835	841	75.4167	6599	25911.9	12988	406949
3699	2288.41	842	22.2086	6600	2365.3	13350	82.7719
3758	968.85	843	21.7459	6605	4741.25
3844	810.151	995	17.5818	6631	8136.08
3959	945.716	1453	19.8952	7921	385.086
4182	1152.53	1454	32.3875	7922	42.1742
4521	844.389	1455	30.0741	7923	13323.9
4566	745.838	1479	19.4325	7924	141.895
4593	1030.85	1494	24.0593	7935	1614.84
4741	1728.57	1617	18.9698	7949	7383.64
4864	796.27	1621	22.6713	9273	3617.52
4996	2275.45	1671	119.371	11574	1943.56
5083	1078.5	1921	17.1191	11704	2919.48
5111	1206.67	2209	63.387	11750	1456
5184	959.596	2229	25.4473	11953	2180.84
5207	1785.48	2243	21.7459	12106	1420.92
5242	885.105	2244	19.4325	12164	1768.56
5275	1358.43	2693	15.7311	12197	2547.8
5352	821.255	2863	18.5072	12249	1428.41
5353	994.76	3171	24.0593	12251	2051.17
5387	1679.06	3538	31.9248	12252	3402.71
5413	776.838	3563	25.4473	12300	1727.17
5491	1220.55	3596	24.522	12380	1390.17
5588	312.308	3646	21.2832	12418	2233.26
5755	266.04	3649	46.7306	12432	3505.98
5771	325.726	3651	63.8497	12440	1355.88
6027	446.022	3653	62.9243	12442	2862.72
6043	288.712	5520	7915.05	12446	1517.88
6147	463.604	5523	69118.7	12447	10216.8
6152	435.381	6131	1536.56	12448	5809.8
6183	316.935	6133	1081.28	12450	21819.1
6593	1319.56	6151	813.852	12456	3217.85
6594	2248.16	6376	2634.03	12461	8456.92
6595	1460.21	6377	1531.47	12482	1913.61
6596	1298.74	6378	5487.37	12510	5438.11
6598	673.198	6379	3598.72	12528	12103.2
6599	43775.9	6380	2010.34	12560	3822.09
6600	4528.7	6458	1277.46	12580	9353.61
6605	7382.5	6755	43367.4	12597	4031.78
6631	22922	6756	23851.1	12665	2036.19
6769	74.0286	12986	17772.9	12683	1616.02
6818	66.6258	12987	62216.4	12686	1718.9
6836	128.162	12988	487999	12714	3156.37
6861	119.834	13350	5901.01	12717	2861.15
6927	144.819			12750	7750.21
6986	93.9238			12751	9190.44
6987	74.4913			12752	7684.78
6988	68.9392			12759	2124.87
6989	67.5511			12781	16076.7
6991	73.5659			12786	3633.29
7197	74.4913			12815	3807.9
7223	664.87			12839	2545.04
7224	69.4018			12872	8182.98
7261	170.729			12880	2772.86
7392	107.342			12912	7998.52
7461	182.295			12918	2424.82
7921	264.652			12919	2224.59
7923	3718.09
7924	40.7157
12164	3388.66
12238	3283.17
12300	4028.08
12380	3443.72
12442	3049.98
12446	3313.24
12447	12099.1
12450	27230
12451	1819.25
12456	2910.71
12461	7806.78
12474	1680.45
12510	7274.24
12528	21612.2
12560	7652.71
12580	9347.04
12597	8971.81
12714	2943.56
12717	3078.2
12750	6645.46
12751	7668.9
12752	7035.96
12781	19102.6
12786	4465.31
12815	4114.14
12871	2202.35
12872	9223.04
12880	3992.92
12912	11931.1
12918	4983.51
12919	4543.51
12991	46.2679
13118	46.7306
13123	42.1038
13190	97.1626
13191	77.7301
13200	64.3124
13350	197.564
3654	700000
5523	700000
6600	700000
6757	700000
7924	700000
12990	700000

## Sheet: FigS8A-D
			Score
Start	End	Intermediate	Cyt1	Cyt2	Cyt3	Cell1	Cell2	Cell3	Nuc1	Nuc2	Nuc3
424	6459	30Sl	0.394152	0.467908	0.42954	5.11332	5.82318	3.69998	50.432	39.0727	30.3584
424	6380	30Ss	16.1602	24.3312	18.4702	83.8017	88.0756	49.2383	767.584	410.961	502.997
424	6150	30S-C	20.4959	24.7991	22.3361	73.8591	94.6267	61.7613	797.196	422.125	503.592
424	5729	30S-E2	14.5836	15.9089	11.168	53.974	84.4362	48.0998	466.38	512.132	367.277
3654	6459	21Sl	18.131	21.0559	18.0407	80.1087	137.573	61.4767	840.225	797.502	725.625
3654	6380	21Ss	178.157	227.403	206.179	847.96	1336.42	741.705	7859.06	7852.22	8857.5
3654	5601	18S-E1_+78	90.6549	116.977	93.2101	348.558	632.543	360.606	5112.14	4545.69	4535.9
3654	5564	18S-E_+40	30.3497	36.0289	29.2087	74.7113	77.8851	64.892	686.616	528.179	558.356
3654	5560	18S-E_+36	18.131	17.7805	21.477	26.1348	37.1228	24.7614	142.968	126.289	145.839
3654	5547	18S-E_+24	17.3427	21.9917	24.0542	37.4977	50.9529	33.0152	217.459	180.711	217.271
3654	5532	18S-E_+10	1720.47	1812.21	1741.78	2103	2203.35	2094.48	1369.99	1242.65	1538.75
6594	7564	12S+	151.354	205.412	189.857	665.016	821.797	690.759	8316.65	6228.61	9698.61
6594	6861	7S+	203.382	209.623	136.594	460.199	323.915	388.783	4383.42	3903.09	3812.06
6601	6756	5-8S	54256.2	119375	45066	87708.8	21712.5	83062.9	79789	46001.8	41116.5
3654	5524	18S	380118	352966	462454	350603	475041	324768	105426	109219	113603
7925	12990	28S	536487	497998	466383	529584	468471	559764	654306	693127	680239
				Cyt		Cell		Nuc							Paired two-tailed t-test (p-value)
				Average	SD	Average	SD	Average	SD						Cyt vs Nuc	Cyt vs Cell	Cell vs Nuc
			30Sl	0.430533	0.0368882	4.87883	1.08085	39.9544	10.0658					30Sl	0.0210246	0.0186945	0.0234143
			30Ss	19.6539	4.21214	73.7052	21.2965	560.514	185.138					30Ss	0.0383026	0.043771	0.043885
			30S-C	22.5437	2.15912	76.749	16.6222	574.304	197.281					30S-C	0.0408335	0.0252831	0.0515934
			30S-E2	13.8868	2.44602	62.17	19.5055	448.596	74.0469					30S-E2	0.00892275	0.0414391	0.00761411
			21Sl	19.0758	1.71535	93.0527	39.665	787.784	57.915					21Sl	0.00186927	0.0777859	0.00221016
			21Ss	203.913	24.7014	975.362	317.168	8189.6	578.433					21Ss	0.00173655	0.0468781	0.00426968
			18S-E1_+78	100.281	14.5158	447.236	160.594	4731.24	329.902					18S-E1_+78	0.00177385	0.0543328	0.00342726
			18S-E_+40	31.8624	3.65311	72.4962	6.77385	591.05	84.126					18S-E_+40	0.00780709	0.00400326	0.00856794
			18S-E_+36	19.1295	2.04053	29.3397	6.77527	138.365	10.5567					18S-E_+36	0.00201883	0.165389	0.00831667
			18S-E_+24	21.1295	3.43783	40.4886	9.33534	205.147	21.1622					18S-E_+24	0.00480714	0.0789307	0.0111002
			18S-E_+10	1758.15	48.0091	2133.61	60.5471	1383.8	148.532					18S-E_+10	0.0722434	0.000961127	0.023574
			12S+	182.207	27.8286	725.857	84.0771	8081.29	1746.93					12S+	0.0161119	0.00449048	0.0197765
			7S+	183.2	40.4824	390.966	68.1685	4032.85	306.991					7S+	0.00183807	0.0470953	0.0016405
			5-8S	72898.9	40510.6	64161.4	36835.2	55635.8	21059.4					5-8S	0.615617	0.862424	0.699337
			18S	398513	57014.7	383471	80347.2	109416	4092.47					18S	0.0114361	0.860199	0.0280854
			28S	500290	35108.1	519273	46511.3	675891	19772.6					28S	0.0268922	0.665104	0.0441377

## Sheet: FigS8E-F
			Score
			Nuc						Cyt
			Ctrl			RPS26KD			Ctrl			RPS26KD
Start	End	Intermediate	R1	R2	R3	R1	R2	R3	R1	R2	R3	R1	R2	R3
3654	5601	18S-E_+78	5006.72	4721.09	4253.57	2574.72	2058.22	1978.26	23.5929	27.053	11.2275	20.3887	16.3266	11.8598
3654	5564	18S-E_+40	3012.43	3271.04	3846.57	1765.66	1311.32	1154.63	74.1492	81.1589	78.5925	139.014	126.985	132.829
3654	5560	18S-E_+36	482.828	553.041	595.599	361.698	246.137	261.716	37.0746	49.5971	25.6629	140.868	136.055	104.366
3654	5547	18S-E_+24	640.272	532.808	600.562	356.939	284.331	277.111	64.038	47.3427	40.0982	139.014	148.754	149.433
3654	5532	18S-E_+10	6465.7	6339.74	7847.01	8918.71	7736.34	7666.73	7947.45	7980.63	6720.46	6678.23	6565.13	6793.27
3654	5524	18S	137575	138348	162469	164121	165629	171778	454302	445826	441220	232721	225854	237575
				Nuc				Cyt										Paired two-tailed t-test (p-value)
				Ctrl		RPS26KD		Ctrl		RPS26KD								Nuc	Cyt
				Average	SD	Average	SD	Average	SD	Average	SD							Ctrl vs RPS26KD	Ctrl vs RPS26KD
			18S-E1_+78	4660.46	380.219	2203.73	323.762	20.6245	8.31987	16.1917	4.26609						18S-E_+78	0.00209268	0.315251
			18S-E_+40	3376.68	426.99	1410.53	317.368	77.9669	3.54649	132.943	6.01528						18S-E_+40	0.0421958	0.0098907
			18S-E_+36	543.823	56.9476	289.85	62.7077	37.4449	11.9714	127.096	19.8316						18S-E_+36	0.0628697	0.00677454
			18S-E_+24	591.214	54.3384	306.127	44.1524	50.493	12.2768	145.734	5.82923						18S-E_+24	0.0057234	0.0116867
			18S-E_+10	6884.15	836.236	8107.26	703.599	7549.51	718.171	6678.88	114.071						18S-E_+10	0.251013	0.207402
			18S	146131	14155	167176	4056.22	447116	6635.77	232050	5889.11						18S	0.0698028	0.000708943

## Sheet: Fig4D
			Ctrl			UTP18KD			WBSCR22 KD			DIMT1L KD			LAS1LKD			URB1KD			RPL3KD
Start	End	Intermediate	Nuc1	Nuc2	Nuc3	Nuc1	Nuc2	Nuc3	Nuc1	Nuc2	Nuc3	Nuc1	Nuc2	Nuc3	Nuc1	Nuc2	Nuc3	Nuc1	Nuc2	Nuc3	Nuc1	Nuc2	Nuc3
3654	5609	18S-E	1662.42	1828.7	2067.66	1240.61	1245.87	1870.9	7507.42	9051.8	8320.18	995.536	1405.94	1523.18	1631.24	1727.59	1581.95	2207.22	1813.84	1733.76	2083.75	2223.03	2857.3
3654	6470	21S-C	1137.44	1519.96	1774.17	1491.56	1128.3	1664.93	1857.76	2079.29	1867.92	2343	3080.83	3024.7	1335.9	1579.99	1406.43	183.271	155.434	141.676	230.461	206.158	252.362
3654	6117	21S	2018.65	2307.08	2684.33	2364.58	1829.93	3027.76	2763.94	3249.97	3000.27	1686.7	2458.69	2274.46	2059.06	2304.57	2325.06	199.208	151.483	125.737	156.842	183.803	193.477
1642	6470	26S	1143.69	1455.5	1645.56	1113.37	980.387	1561.94	1372.68	1497.18	1349.05	1252.35	1549.25	1365.29	1159.25	1234.47	1169.37	101.596	71.131	76.1507	89.6238	74.5149	78.5125
414	6470	30S	1174.94	1743.88	1701.62	1721.3	1395.68	1537.91	2210.74	2113.66	2753.05	1740.6	2472.95	1847.22	1438.03	1596.76	1613.86	151.398	101.427	97.402	92.8247	111.772	179.457
0	6470	34S	474.976	498.736	329.771	1134.58	893.157	1163.73	435.542	322.204	515.815	415.335	510.755	339.517	386.418	362.291	348.758	39.8416	26.3448	7.08378	22.406	32.2898	39.2563
5609	12990	36S	424.979	515.7	455.084	448.882	331.852	635.075	278.664	236.283	634.849	922.615	1240.89	1011.33	507.864	268.364	702.076	103.588	46.1034	19.4804	80.0213	49.6766	70.1005
6177	12990	36S-C	162.492	274.814	214.351	279.226	189.63	257.463	163.07	98.8093	250.277	244.128	391.896	253.864	240.131	147.6	284.933	41.8337	28.9793	10.6257	28.8077	24.8383	30.8442
6470	12990	32S	3356.08	4553.09	3920.97	4223.73	3320.42	4335.68	3484.33	2508.9	6305.76	5396.19	7869.17	5821.33	6922.4	4820.48	9489.42	418.337	263.448	109.799	220.859	216.093	403.779
7570	12990	28.5S	2431.13	3026.34	3515.36	2120.7	2103	2972.84	1896.98	1737.76	2579.07	1483.79	2343.91	1808.01	3121.71	2291.15	3307.51	446.226	310.869	255.016	294.478	332.833	420.603
6617	7570	12S	8118.34	8685.47	8910.4	5895.56	4534.05	7758.22	8882.16	8403.09	9943.93	3959.95	5250.86	5639.7	6508.38	4656.11	3608.4	4067.83	2842.6	3205.41	1491.6	1974.65	2447.91
6617	6947	7S	3924.8	3453.83	3719.81	2622.6	2514.49	3824.18	2980.68	3357.37	2820.19	1461.6	1722.44	1946.29	3290.07	2928.52	2192.85	1715.18	1372.56	1418.53	700.986	1038.24	1003.84
6601	6756	5-8S	127650	129526	134787	139047	139334	142590	148648	146736	143165	169495	167905	200417	116748	136896	105822	263144	270215	284510	277360	264297	238128
3654	5524	18S	237694	246671	262666	228273	246542	209774	231785	250821	232074	241709	252137	231180	241782	275838	267254	182606	193205	176974	220497	232248	245368
7925	12990	28S	549560	524413	509413	551107	546968	548424	528760	510975	523286	547500	524693	514350	549274	499794	539780	487191	484012	478584	439902	430306	430739
414	3654	5ETS-01	13668.1	13479.4	13207.3	8507.56	6308.99	12272.4	8754.19	8349.39	8793.27	6052.48	8287.55	9277.39	10113.1	7245.82	6077.06	11315	8040.43	10066.1	8104.55	8308.41	10181.4
0	3654	5ETS	2806.11	2941.53	2545.83	4619.6	3834.32	7257.02	2421.28	2070.7	2408.15	1620.12	2093.96	2092.83	2669.04	2042.92	1766.59	1852.63	1404.18	1753.24	1856.49	1852.94	2217.98
5524	6599	ITS1	7105.89	6429.29	6991.14	5846.07	4152.89	8249.11	8504.42	9172.09	8646.76	6816.57	7943.2	9313.5	5672.06	5766.46	4850.71	10585.9	8506.74	9779.16	7986.12	8941.79	11443.2
6756	7923	ITS2	8205.84	6419.11	6974.65	4870.55	4528.36	9299.56	4128.36	3002.94	4184.51	1708.9	2454.61	2877.12	7405.42	5001.63	4463.2	4892.55	3468.29	3423.24	3386.5	3877.26	4758.42
12989	13350	3ETS	1562.42	1414.78	1609.28	2689.76	1617.54	2917.91	1618.32	1658.28	1529.13	1883.27	2233.2	2539.67	1424.23	1382.07	1290.18	19410.8	14958.6	16747.8	24380.9	26939.6	34938.1
			Ctrl		UTP18KD		WBSCR22KD		LAS1LKD		LAS1LKD		URB1KD		RPL3KD
			Nuc		Nuc		Nuc		Nuc		Nuc		Nuc		Nuc											Paired two-tailed t-test (p-value)
			Average	SD	Average	SD	Average	SD	Average	SD	Average	SD	Average	SD	Average	SD										Ctrl vs UTP18KD	Ctrl vs WBSCR22KD	Ctrl vs DIMT1L	Ctrl vs LAS1LKD	Ctrl vs URB1KD	Ctrl vs RPL3KD
		18S-E	1852.93	203.706	1452.46	362.388	8293.13	772.543	1308.22	277.064	1646.93	74.0771	1918.27	253.422	2388.03	412.322									18S-E	0.0700451	0.00400386	0.0163287	0.282234	0.822918	0.0523596
		21S-C	1477.19	320.509	1428.26	273.857	1934.99	125.071	2816.18	410.745	1440.77	125.616	158.809	21.1912	178.041	23.1123									21S-C	0.842832	0.135094	0.0068875	0.850598	0.0217014	0.0203099
		21S	2336.69	333.828	2407.43	600.066	3004.73	243.047	2139.95	403.186	2229.56	148.017	160.127	37.2793	229.66	18.9855									21S	0.820379	0.0689036	0.379075	0.486802	0.00948833	0.00706807
		26S	1414.91	253.381	1218.57	304.715	1406.3	79.5801	1388.96	149.858	1187.7	40.8226	82.9592	16.3339	80.8837	7.82858									26S	0.296416	0.96043	0.857236	0.250683	0.0131825	0.0123972
		30S	1540.15	316.982	1551.63	163.247	2359.15	344.562	2020.26	395.652	1549.55	96.9605	116.743	30.08	128.018	45.5438									30S	0.970233	0.0676922	0.109843	0.948112	0.0192203	0.0138651
		34S	434.494	91.4681	1063.82	148.518	424.52	97.2746	421.869	85.8059	365.822	19.0765	24.4234	16.4632	31.3173	8.46714									34S	0.0388426	0.933423	0.645102	0.273715	0.0118271	0.0190608
		36S	465.254	46.2079	471.937	152.921	383.265	218.906	1058.28	164.25	492.768	217.25	56.3906	42.9872	66.5994	15.4723									36S	0.955206	0.608834	0.0129748	0.867344	0.0118064	0.00788521
		36S-C	217.219	56.2159	242.106	46.7304	170.719	76.0229	296.629	82.6468	224.222	70.0354	27.1462	15.6845	28.1634	3.05435									36S-C	0.714157	0.551643	0.0712912	0.926448	0.0354541	0.0303102
		32S	3943.38	598.818	3959.94	556.665	4099.66	1971.8	6362.23	1322.25	7077.44	2338.33	263.861	154.269	280.244	107.011									32S	0.981651	0.913892	0.0329709	0.17976	0.0113723	0.00923651
		28.5S	2990.94	542.98	2398.85	497.172	2071.27	446.919	1878.57	434.376	2906.79	541.188	337.37	98.321	349.305	64.6555									28.5S	0.080245	0.0518332	0.0685046	0.858466	0.0188418	0.0108784
		12S	8571.41	408.165	6062.61	1618.56	9076.4	788.57	4950.17	879.319	4924.3	1468.48	3371.95	629.359	1971.38	478.164									12S	0.103669	0.335262	0.00562379	0.0779753	0.0120447	0.000122053
		7S	3699.48	236.143	2987.09	726.954	3052.75	275.745	1710.11	242.581	2803.81	559.142	1502.09	185.967	914.355	185.582									7S	0.233143	0.143376	0.0139237	0.105887	0.000842123	0.00709557
		5-8S	130654	3700.1	140324	1967.63	146183	2783.18	179272	18329.2	119822	15763.2	272623	10884.5	259928	19977.3									5-8S	0.0113724	0.0533773	0.0296582	0.410261	0.00085625	0.0109895
		18S	249010	12649	228196	18383.9	238227	10908.1	241675	10478.2	261624	17712.1	184262	8241.06	232704	12442									18S	0.328958	0.405775	0.605541	0.267009	0.0252199	0.00332048
		28S	527795	20286	548833	2099.51	521007	9108.84	528848	16961.3	529616	26259.4	483262	4352.19	433649	5419.68									28S	0.191843	0.585784	0.659725	0.91934	0.0412516	0.00890532
		5ETS-01	13451.6	231.633	9029.65	3015.79	8632.28	245.769	7872.47	1652.04	7812	2076.74	9807.17	1652.57	8864.79	1144.76									5ETS-01	0.137854	0.00193006	0.0355789	0.0344052	0.0588756	0.0283119
		5ETS	2764.49	201.105	5236.98	1792.93	2300.05	198.727	1935.64	273.244	2159.52	462.389	1670.02	235.526	1975.8	209.738									5ETS	0.164641	0.163757	0.0595279	0.124821	0.0401776	0.0778149
		ITS1	6842.11	362.088	6082.69	2058.34	8774.42	351.663	8024.42	1250.45	5429.74	503.678	9623.94	1048.24	9457.04	1785.21									ITS1	0.544851	0.0425749	0.265298	0.0804134	0.0205347	0.126873
		ITS2	7199.87	914.409	6232.82	2661.38	3771.94	666.559	2346.88	591.518	5623.42	1566.57	3928.03	835.603	4007.39	695.156									ITS2	0.626439	0.0115524	0.0275674	0.0876702	0.00283605	0.0599349
		3ETS	1528.83	101.508	2408.41	694.342	1601.91	66.1186	2218.71	328.438	1365.49	68.5447	17039.1	2240.36	28752.9	5507.22									3ETS	0.123996	0.517557	0.0664636	0.190023	0.00649838	0.0131314

## Sheet: Fig 4E and S17F
Nucleus																												Cytoplasm
Nuc Ctrl				Nuc UTP18KD				Nuc WBSCR22KD				Nuc DIMT1LKD				Nuc LAS1LKD				Nuc URB1KD				Nuc RPL3KD				Cyt Ctrl				Cyt UTP18KD				Cyt WBSCR22KD				Nuc DIMT1LKD				Cyt LAS1LKD				Cyt URB1KD
Start		End		Start		End		Start		End		Start		End		Start		End		Start		End		Start		End		Start		End		Start		End		Start		End		Start		End		Start		End		Start
Site	Score	Site	Score	Site	Score	Site	Score	Site	Score	Site	Score	Site	Score	Site	Score	Site	Score	Site	Score	Site	Score	Site	Score	Site	Score	Site	Score	Site	Score	Site	Score	Site	Score	Site	Score	Site	Score	Site	Score	Site	Score	Site	Score	Site	Score	Site	Score	Site	Score
423	431.228	485	37.4981	443	590.262	92	21.207	429	606.869	480	35.0911	423	595.075	480	40.8714	443	609.988	479	16.5608	423	1481.45	472	21.0758	13	99.3532	472	27.3221	3652	2576.72	5519	14176.8	3652	2432.32	5520	36524.4	3652	2582.03	5519	14967.9	3652	1029.15	3649	11.3266	3652	2821.19	5519	15513.1	3652	1208.82
443	668.717	487	43.7478	3652	6079.35	183	31.8106	443	860.763	482	22.706	443	611.238	484	63.6272	3652	2569.68	480	46.9222	429	230.27	473	26.3448	423	991.131	473	42.6351	3653	16711.8	5520	41115.1	3653	16054.6	5523	224679	3653	10849.3	5520	45533.4	3653	9780.13	3651	23.3346	3653	10764.5	5520	40991	3653	1549.77
462	424.979	494	37.4981	3653	8588.85	184	28.276	3652	2518.3	484	22.706	461	270.012	485	65.2124	3653	8479.11	482	24.8412	430	154.172	474	28.113	429	171.782	474	25.5811	3654	13567.1	5521	11754.1	3654	12426	5524	991.434	3654	10734.8	5521	14365.3	3660	52968.7	5520	43544.6	3654	7918.88	5521	13215.6	3660	2813.78
3652	5455.98	495	43.7478	3654	9034.2	186	45.9486	3653	7841.82	485	22.706	462	706.789	486	59.552	3654	3386.68	484	55.2026	443	176.695	475	60.2264	430	158.953	475	44.9525	3660	47699.7	5523	235056	3660	46901.4	5525	816.281	3659	5594.89	5523	213585	3675	21321.9	5521	19512.8	3660	41078.3	5523	191858	3675	1955.53
3653	9162.04	498	37.4981	3660	29831.2	191	45.9486	3654	6287.49	487	49.5403	463	923.027	487	54.568	3660	32779.3	485	66.2431	3652	1240.37	476	22.3931	443	219.692	477	46.7194	3663	4457.11	5524	1492.12	3663	4008.7	5526	337.088	3660	48805.4	5524	900.847	3679	53622.6	5523	304662	3663	3788.35	5524	1236.02	3679	4077.63
3654	6043.45	499	31.2484	3663	2308.03	193	42.4141	3660	30382.7	489	20.6418	464	453.535	489	38.7142	3663	2293.67	486	24.8412	3653	1260.58	477	72.0978	456	86.9341	478	56.6804	3675	16018.6	5525	2233.37	3675	12244.2	5527	1381.4	3663	4886.87	5525	611.612	3698	13215.4	5524	3740.85	3675	10390.9	5525	1606.12	3698	1170.62
3660	28048.6	500	149.993	3675	4336.84	194	45.9486	3663	2811.41	495	33.0269	1650	288.695	490	36.2284	3675	7642.8	487	33.1215	3654	466.306	478	64.4669	3652	1278.07	479	63.4149	3679	47966.1	5527	3048.42	3679	37446.5	5528	743.576	3666	3416.59	5526	271.158	3699	24057.4	5525	4719.9	3679	41790.6	5526	904.317	3699	2231.74
3663	2149.89	501	56.2472	3679	13279.1	197	24.7415	3675	5498.97	496	49.5403	1651	215.108	492	66.9104	3679	26287.5	495	30.3614	3660	1931.96	479	75.4071	3653	1538.41	480	152.052	3698	9411.59	5528	1886.81	3698	7607.6	5529	1708.57	3675	8182.94	5527	912.898	3758	7045.55	5526	788.11	3698	5963.6	5527	2374.27	4157	1141.15
3675	5299.74	502	24.9988	3698	4962.45	226	42.4141	3679	21791.5	498	41.2836	3652	1515	494	47.211	3698	5638.94	496	33.1215	3675	1442.44	480	196.823	3654	604.961	481	79.7519	3699	13695.4	5529	4364.05	3699	13817.3	5530	1384.7	3679	34780.5	5528	626.676	3844	4939.25	5527	4147.67	3699	11515.2	5528	2108.91	4876	699.89
3679	14474.3	505	24.9988	3699	9988.51	276	21.207	3698	3975.61	499	22.706	3653	5330.13	495	70.6446	3699	7979.53	498	19.3209	3679	2883.71	481	94.3156	3660	3008.42	482	105.333	3758	4081.67	5530	3539.37	3758	3780.67	5531	383.354	3698	6613.24	5529	1322.65	4182	5576.43	5528	930.16	6593	2164.77	5529	3634.73	4901	1457.08
3698	6380.93	689	49.9975	3844	3955.11	286	21.207	3699	7602.37	500	123.851	3660	27927.5	496	123.178	3704	2497.92	499	30.3614	3698	764.751	482	131.088	3675	1691.04	483	25.2226	3844	5962.06	5531	901.69	3844	5337.22	6755	108080	3699	12265.4	5530	1033.41	4647	10058.7	5529	633.122	6594	8446.11	5530	3159.87	4916	836.631
3699	11049.4	690	68.7466	6593	1834.41	354	28.276	3844	3494.66	501	113.53	3675	15905.4	497	73.7038	3758	2577.96	500	102.125	3699	1743.9	483	49.9448	3679	3818.54	484	69.0738	6593	1703.91	6755	105068	6593	2035.74	6756	47707.8	3844	3738.97	5531	316.351	4741	7178.17	6755	126084	6595	2922.45	5531	649.432	4921	708.544
3758	2674.87	1230	24.9988	6594	8189.45	362	21.207	6593	1665.79	502	57.797	3679	37441.1	498	118.535	3844	4024.27	501	55.2026	3959	448.218	484	105.256	3698	1012.85	485	100.173	6594	6889.43	6756	50234.7	6594	7478.72	12985	13929.6	6593	1792.65	6755	124865	5207	10693.6	6756	18502.6	6596	2465.05	6755	112813	4934	688.068
3844	4206.04	1234	56.2472	6595	1749.58	480	42.4141	6594	5998.51	505	28.8985	3698	7111.59	499	94.3079	6593	977.085	502	60.7228	4157	484.075	485	148.228	3699	2189.1	486	75.5013	6595	2287.92	12985	14205.6	6595	2752.88	12986	9425.23	6594	8225.12	6756	57729.5	6593	1260.43	12985	6165.73	6598	2133.35	6756	48742.3	4950	668.664
6592	468.727	1448	37.4981	6596	1230.01	484	28.276	6595	2000.19	688	37.1552	3699	11593.4	500	401.806	6594	5059.32	688	24.8412	4253	558.532	486	80.3873	4253	772.067	487	46.0023	6596	1838.68	12986	8891.76	6596	2577.73	12987	53253.2	6595	1958.36	12985	12205.1	6594	6505.01	12986	8266.46	6599	94848.5	12985	11944.7	4951	870.734
6593	1837.41	1449	24.9988	6598	1364.32	487	31.8106	6596	1913.49	689	103.209	3758	2713.52	501	284.402	6595	1175.81	689	71.7633	4901	821.539	487	80.0985	4901	1006.81	488	23.6221	6598	1530.63	12987	50860.5	6598	1923.38	12988	160801	6596	1596.82	12986	8728.27	6595	1069.79	12987	65691.4	6600	9332.97	12986	9598.33	4973	918.324
6594	5849.71	1609	31.2484	6599	74496.8	495	17.6725	6598	1432.54	690	84.6314	3844	2906.2	502	68.8339	6596	877.721	690	69.0032	4916	459.862	488	41.0291	4916	571.015	489	37.3089	6599	83494.6	12988	143815	6599	86601.8	12989	4226.81	6598	1946.31	12987	62230.7	6596	756.123	12988	196494	6631	43208.2	12987	54615.2	4995	880.169
6595	2162.39	1671	68.7466	6600	4958.91	496	21.207	6599	73032.7	691	30.9627	4182	2767.84	505	31.705	6598	678.992	1234	57.9627	4921	430.289	489	40.3705	4951	678.086	490	22.3545	6600	6825.25	12989	4495.62	6600	8615.56	13350	42.9621	6599	103392	12988	151436	6598	842.017	12989	5977.59	7921	6054.38	12988	143476	4996	1149.15
6596	1843.66	1732	31.2484	6601	8058.67	500	91.8971	6600	6448.5	1455	18.5776	4593	3353.85	687	38.7142	6599	60703.5	1450	22.081	4951	506.433	490	33.768	4973	665.667	492	25.6068	6631	51803.9			6601	8817.15			6600	7993.13	12989	5109.82	6599	77777.2	13350	43.3818	7923	26099.5	12989	6340.69	5017	694.218
6598	1324.93	1733	24.9988	6631	25770.1	501	53.0176	6631	36944.7	1612	18.5776	4647	3418.13	688	47.5574	6600	3911.1	1454	49.6823	4973	535.205	492	46.6192	4995	593.037	495	54.0045	7921	2345.68			6631	42638.3			6631	60317.6	13350	30.1286	6600	2962.13			7924	300.275	13350	76.8146	5022	856.132
6599	67415.4	1811	31.2484	7921	2859.42	502	17.6725	7921	3826.99	1614	45.4119	4741	3154.54	689	104.384	6631	34923.9	1455	35.8817	4995	556.183	493	23.7103	4996	1022.9	496	57.3717	7922	189.323			7921	3113.1			7921	3772.11			6631	34934.2			7928	3571.88			5034	701.024
6600	6024.7	1861	37.4981	7922	788.195	505	21.207	7922	435.542	1671	49.5403	4793	3427.31	690	69.7386	7921	3016.82	1609	38.6418	4996	654.064	494	33.768	5022	637.465	497	48.0128	7923	16641.2			7922	237.944			7923	17956.7			7914	10.9859			7935	4500.64			5038	813.481
6601	7387.13	2204	24.9988	7923	24996	560	21.207	7923	26405	3596	37.1552	5207	4485.79	1612	31.705	7922	557.546	1610	38.6418	5003	500.012	495	62.491	5038	605.623	498	52.9289	7924	282.38			7923	21990			7924	352.505			7921	91.4304			7949	8571.81			5044	687.635
6631	24292.5	2229	24.9988	7924	569.055	689	28.276	7924	460.312	3641	22.706	6593	3169.96	1614	55.2472	7923	26624.2	1612	30.3614	5022	509.356	496	83.0055	5053	964.205	499	52.9289	7928	1318.84			7924	389.964			7928	2940.56			7922	104.477			8110	1330.29			5045	685.679
7921	3381.08	2302	43.7478	7928	1399.66	690	38.8796	7928	2307.75	3642	39.2194	6594	8730.87	3596	51.6189	7924	425.06	1613	19.3209	5038	465.294	497	42.0413	5057	792.448	500	131.823	7935	6680.85			7928	1791.19			7935	7098.31			7923	27521.7			9253	1337.27			5046	773.452
7922	618.719	2719	31.2484	7935	11967.8	1232	21.207	7935	7045.04	3643	30.9627	6595	2042.13	3631	35.3182	7935	14024.2	1614	55.2026	5046	496.6	498	69.8331	5061	982.77	501	92.3374	7948	920.943			7935	7584.47			7937	753.216			7924	170.035			9273	2981.8			5053	1333.63
7923	27286.1	2739	24.9988	7949	13321.6	1234	28.276	7949	14538	3644	28.8985	6596	1577.93	3639	40.0781	7949	16425.5	1617	35.8817	5053	791.645	499	52.0017	5064	579.354	502	41.9181	7949	15534.1			7948	1064.14			7948	906.872			7935	29345.4			9728	907.809			5057	1119.25
7924	399.98	2908	31.2484	7951	1169.92	1276	17.6725	7951	1104.34	3646	24.7702	6598	1474.01	3641	59.2097	9273	3221.07	1671	66.2431	5057	672.331	500	183.907	5073	572.117	683	24.3391	7951	1273.92			7949	18054			7949	13910.4			7949	11643.3			10332	1173.17			5061	1259.81
7935	12880.6	2983	24.9988	9253	1887.43	1671	116.639	7955	1116.72	3648	39.2194	6599	82191.5	3642	70.6446	9563	1308.3	1861	35.8817	5061	783.819	501	148.887	5075	782.398	686	35.5164	7955	975.494			7951	1282.25			7951	1202.13			9265	1492.43			10855	3973.41			5064	713.502
7949	11761.9	2985	49.9975	9273	4517.1	1811	35.3451	9253	1444.93	3649	117.658	6600	4255.24	3643	54.568	9728	2688.36	2299	19.3209	5073	546.933	502	60.8688	5076	610.475	687	41.0347	9253	1556.3			7955	1146.76			7955	1024.37			9273	2640.35			11017	13149.3			5073	824.23
7951	1287.44	3070	31.2484	9728	1975.79	1861	31.8106	9273	4109.78	3651	109.402	6605	6550.25	3644	31.705	10332	1600.87	2719	16.5608	5075	614.58	685	27.8891	5080	719.867	688	54.3372	9273	4033.54			9253	1764.75			8110	1147.9			9281	1555.4			11574	2377.76			5075	825.951
9253	1156.19	3071	24.9988	10332	1604.67	1934	24.7415	9728	1680.24	3652	37.1552	6631	32562.3	3646	61.5882	10855	5053.79	3115	41.4019	5076	535.062	686	40.033	5083	829.783	689	154.895	9276	859.975			9265	839.414			9253	1678.17			9295	1945.97			11704	3163.36			5076	797.077
9273	3312.33	3072	37.4981	10855	5347.71	2302	42.4141	10332	1700.88	3653	235.316	6782	100.422	3648	59.0955	11017	21054.3	3452	22.081	5080	584.186	687	32.0972	5089	789.709	690	166.763	9291	1033.25			9273	4894.38			9262	1027.39			9296	2295.44			11710	1438.53			5080	928.884
9291	1118.69	3073	24.9988	11017	23999.3	2914	21.207	10855	4813.67	5519	8607.63	6783	67.5896	3649	353.905	11027	1294.5	3563	30.3614	5083	720.527	688	47.3427	5090	547.345	691	47.6028	9293	1036.46			9276	968.301			9273	4302.37			9563	1291.94			11953	2203.18			5083	980.609
9293	987.451	3115	74.9963	11028	1714.24	2915	21.207	11017	22807.1	5520	24501.8	6785	60.2394	3651	179.896	11028	1675.4	3648	24.8412	5086	480.091	689	137.239	5098	885.913	692	24.864	9563	908.108			9291	1348.35			9321	1072.58			9728	3534.73			12164	1497.88			5086	746.398
9563	1118.69	3116	56.2472	11178	1958.12	2983	31.8106	11028	1300.43	5521	6184.28	6821	70.0795	3652	81.1735	11178	2144.62	3649	71.7633	5089	723.836	690	141.98	5101	569.751	822	19.8706	9728	1938.15			9292	875.767			9728	1699.26			10332	1252.39			12432	3110.99			5089	1033.91
9728	1743.66	3117	43.7478	11336	1728.37	3070	21.207	11178	2326.33	5523	113517	7223	140.276	3653	575.469	11443	2784.97	3651	55.2026	5098	775.705	691	43.6473	5108	806.648	1609	28.8077	10332	1626.89			9293	1265.73			10020	961.104			11017	2092.22			12443	6120.72			5090	701.099
10332	1324.93	3119	37.4981	11443	2357.52	3115	49.4831	11336	1771.07	5524	511.917	7914	159.856	5520	23270.4	11491	1239.3	3653	121.446	5101	456.248	692	34.7154	5111	1449.18	1610	36.9504	10855	1434.36			9321	1120.32			10319	949.052			11574	2578.04			12450	1103.34			5097	691.95
10855	4431.03	3128	31.2484	11574	1643.55	3116	35.3451	11443	3168.52	5525	528.43	7921	540.713	5523	152483	11574	2023.17	5415	5647.22	5104	479.475	1609	19.7586	5116	692.737	1611	22.3545	11017	3301.92			9563	935.253			10332	1488.36			11704	2243.01			12456	1249.98			5098	1216.56
11017	15811.7	3452	31.2484	11704	2004.06	3117	17.6725	11574	2043.54	5527	953.651	7922	435.301	5524	3297.35	11694	1366.26	5519	11421.4	5108	679.9	1610	39.8416	5123	653.61	1612	31.2657	11194	1039.67			9728	1844.07			10855	1422.07			11710	2146.64			12461	3704.56			5101	646.801
11028	1162.44	3456	37.4981	11750	1763.72	3119	45.9486	11704	2943.52	5528	443.799	7923	31822.4	5525	5471.69	11704	2942.3	5520	26207.4	5111	1063.53	1612	28.7878	5138	965.229	1614	33.3911	11438	786.171			10332	2012.61			11017	5769.64			11787	2247.71			12510	1885.45			5104	707.83
11178	1712.41	3538	24.9988	11953	1636.48	3456	28.276	11710	1473.82	5529	524.302	7924	201.633	5527	7059.74	11710	1564.99	5521	5569.94	5113	466.127	1614	54.62	5158	661.227	1616	32.2898	11491	1030.04			10855	1715.18			11438	849.628			12106	1089.8			12528	4863.76			5108	928.447
11336	1299.94	3563	24.9988	11962	2491.83	3563	21.207	11750	1335.52	5530	326.14	7935	33794.1	5528	1001.39	11750	1592.59	5523	96607.3	5116	654.645	1615	29.8812	5159	892.917	1617	45.1189	11574	1482.49			11017	3493.15			11476	1033.41			12164	2638.94			12560	1749.28			5111	1412.67
11443	2324.88	3648	31.2484	12443	15834.6	3649	28.276	11787	1102.27	5563	260.087	7949	13017.8	6378	586.542	11940	1300.02	5524	786.637	5123	568.265	1616	33.8654	5162	572.257	1618	25.6068	11694	1309.22			11491	826.195			11491	732.126			12197	1296.33			13350	59.3567			5116	1015.75
11491	1206.19	3649	31.2484	12446	1908.63	3651	53.0176	11940	1263.28	5564	573.842	9265	2158.18	6755	104331	11953	1852.05	5525	952.244	5138	819.29	1617	62.5234	5167	900.317	1621	33.916	11704	2968.2			11574	1437.58			11574	1428.1			12238	1373.23							5123	864.918
11574	1656.17	3651	62.4969	12450	2859.42	3653	67.1556	11953	1863.95	5568	253.894	9273	2746.11	6756	44866.1	11962	2089.42	5526	248.412	5158	528.314	1619	25.897	5168	657.028	2134	32.2898	11710	1341.3			11694	1414.45			11694	921.937			12300	2030.19							5132	703.293
11694	1093.7	3653	62.4969	12456	1632.94	5415	6842.8	11962	2344.91	5569	386.002	9281	2123.1	12985	9868.04	12106	1255.86	5527	1749.92	5159	931.295	1621	28.0968	5172	974.768	3596	48.0128	11787	953.032			11704	2749.58			11704	2362.09			12432	1491.88							5138	1323.79
11704	2737.36	5415	4668.52	12461	3757.18	5519	8397.99	12106	1211.67	5570	262.151	9294	1376	12986	14195.4	12164	1355.22	5528	894.282	5162	479.975	3596	39.8416	5183	591.603	3639	28.8077	11940	1145.56			11710	1193.03			11710	1117.77			12440	1450.14							5158	914.657
11710	1543.67	5519	10718.2	12498	2460.02	5520	21564	12164	1364.42	5574	784.388	9295	2859.36	12987	76493	12197	1341.42	5529	1250.34	5167	787.063	3642	51.2945	5184	619.002	3641	23.9806	11953	1193.7			11940	806.366			11787	864.692			12443	1993.04							5159	1325.67
11940	1156.19	5520	19324	12510	2583.72	5523	97308.5	12197	1653.41	5575	672.923	9296	3147.73	12988	287904	12300	1162.01	5530	982.606	5168	511.287	3643	45.8178	5188	732.811	3642	33.7496	11962	1447.2			11953	1659			11940	1172			12449	1356.87							5162	737.721
11949	1168.69	5523	88470.6	12528	4874.08	5524	466.555	12300	1246.76	5576	452.055	9563	1631.65	12989	7136.74	12432	1142.69	6376	317.415	5172	779.546	3646	28.4504	5196	566.313	3643	43.16	12164	1460.03			11962	1041.01			11953	1635.99			12450	3018.38							5167	1156.15
11953	1543.67	5524	706.215	12580	1668.29	5525	643.28	12432	1903.17	5577	239.445	9728	3087.81	13350	2154.58	12443	7559.99	6378	336.736	5183	475.027	3648	33.7518	5197	648.168	3644	31.7906	12300	879.228			12106	1083.97			12106	1238.29			12461	3899.83							5172	1214.23
11962	1874.91	5525	893.705	12751	1664.75	5527	1180.52	12443	12463.5	5579	255.958	11017	3217.28			12461	4628.74	6458	289.813	5184	449.983	3649	91.3113	5204	661.279	3646	36.5919	12432	1517.79			12164	1288.86			12164	1578.74			12510	3383.69							5183	761.301
12164	1093.7	5526	199.99	12781	2226.74	5528	335.778	12450	2175.65	5580	879.34	11574	3212.53			12510	3107.9	6755	64752.6	5188	659.914	3651	79.7287	5207	1601.36	3648	30.1902	12440	1132.73			12197	770.014			12197	1304.57			12528	5828.58							5188	1001.61
12443	10768.2	5527	1618.67	12912	1459.75	5529	438.279	12456	1713.27	5582	1389.19	11704	2112.23			12528	5418.13	6756	26196.4	5196	451.573	3652	35.7115	5208	551.41	3649	87.3955	12443	2910.44			12300	908.815			12238	858.667			12560	1953.29							5196	694.218
12446	1818.66	5528	731.213	13115	35.3451	5530	296.898	12461	4937.52	5588	295.178	11710	1557.02			12560	1534.63	12985	11956.9	5197	536.201	3653	132.564	5213	737.394	3651	93.2466	12446	840.722			12432	2607.47			12300	1066.55											5197	840.76
12450	2318.63	5529	1256.19	13191	21.207	6356	226.208	12510	2784.58	6356	239.445	11750	1471.11			12580	1418.71	12986	10011	5204	509.389	5519	9012.01	5217	592.157	3652	41.6111	12450	696.323			12440	1064.14			12432	3184.6											5204	805.032
12456	1237.44	5530	806.21	13350	1569.32	6370	169.656	12528	6343.22	6371	363.296	11787	1582.29			12751	1377.3	12987	55017.6	5207	1204.26	5520	16313	5227	572.952	3653	124.154	12456	936.988			12443	5171.98			12440	1063.54											5207	1778.51
12461	3337.33	6371	231.238			6371	321.64	12560	2080.69	6376	497.467	12164	2421.07			12781	1667.12	12988	133579	5208	456.537	5523	89853.4	5231	561.346	5519	11092.6	12461	3433.48			12446	984.824			12443	4775.39											5208	715.771
12510	2324.88	6376	324.984			6375	208.536	12580	2336.65	6378	544.943	12197	2153.95			13350	863.92	12989	5244.24	5213	643.896	5524	747.163	5236	611.022	5520	18257.7	12498	1286.75			12450	1903.55			12450	973.155											5213	1004.31
12528	4418.53	6378	274.986			6376	519.572	12597	1457.31	6379	373.616	12249	1328.44					13350	1098.53	5217	503.186	5525	706.939	5240	730.246	5523	109254	12510	2287.92			12456	1107.1			12456	1277.45											5217	711.234
12560	1193.69	6458	356.232			6378	682.16	12751	1486.21	6380	291.049	12251	1737.43							5231	449.711	5526	187.255	5242	886.208	5524	679.216	12528	4534.12			12461	3384.09			12461	5308.67											5223	757.742
12580	2018.65	6755	66046.7			6379	431.21	12781	2231.38	6429	278.664	12252	1410.87							5236	484.075	5527	1654.38	5262	823.267	5525	506.935	12560	1578.76			12498	1834.15			12482	876.744											5231	740.075
12745	1324.93	6756	31217.2			6458	268.622	12912	1490.34	6437	278.664	12262	1377.41							5240	484.442	5528	676.269	5275	1628.81	5526	171.384	12597	1010.79			12510	2392.66			12510	2359.07											5236	713.082
12751	2149.89	12985	12911.9			6755	75323.8	13350	1032.09	6458	743.105	12300	1864.54							5242	620.653	5529	903.503	5279	655.044	5527	1206.52	12751	721.994			12528	4801.85			12528	5739.51											5242	957.253
12781	2574.87	12986	10193.2			6756	33468.2			6755	82354.6	12418	1603.15							5262	568.57	5530	702.955	5352	1124.64	5528	495.873	12814	914.526			12560	1434.27			12560	1795.67											5262	929.98
12912	1681.17	12987	43835.3			12985	12356.6			6756	36057.1	12442	2305.28							5275	1110.2	6371	266.173	5353	787.724	5529	686.309	12912	1174.44			12580	892.291			12580	915.911											5275	1593.71
13350	1062.45	12988	137468			12986	8984.71			12985	12521.3	12443	9803.99							5279	491.155	6376	481.006	5387	854.532	5530	449.205	13350	12.8354			12597	1044.31			12597	1431.11											5279	828.262
12560	1193.69	12989	5368.48			12987	51734.6			12986	10005.1	12449	5286.94							5352	844.798	6378	545.071	5404	585.756	5563	157.212					12772	905.51			12650	768.281											5282	650.348
12580	2018.65	13350	1537.42			12988	151733			12987	57394.5	12450	10871.7							5387	483.427	6379	424.394	5415	971.696	5564	264.094					12814	1077.36			12781	915.911											5352	1357.24
12597	1281.19					12989	4400.46			12988	172487	12454	1810.35							5415	814.148	6380	223.908	5421	893.352	5568	173.191					12912	922.034			12912	1313.61											5387	718.04
12745	1324.93					13350	2643.81			12989	6091.39	12456	2050.31							5421	836.041	6458	196.181	5422	585.611	6333	146.7					13350	92.5338			13350	15.0643											5415	820.019
12751	2149.89									13350	1250.89	12461	5184.82							5422	556.329	6755	183530	6593	3816.31	6335	160.054																					5421	1096.92
12781	2574.87											12510	4957.02							6593	4403.31	6756	39380.4	6594	10623.2	6371	177.083																					5422	746.214
12912	1681.17											12528	7119.86							6594	16818.9	12985	7909.03	6595	3864.59	6376	475.784																					6593	3908.66
12991	18.7491											12560	1720.43							6595	3757.72	12986	9943.84	6596	3195.39	6377	152.027																					6594	13547.7
13123	18.7491											12580	3694.31							6596	3406.86	12987	43064.6	6597	866.785	6378	515.769																					6595	4643.89
13350	1062.45											12597	1410.87							6598	2126.86	12988	194880	6598	2009.47	6379	250.1																					6596	3382.98
423	427.488											12750	1756.82							6599	99120.3	12989	7105.25	6599	103765	6755	209251																					6598	2264.62
443	831.227											12751	2104.64							6600	9501.39	13350	4942.21	6600	9984.53	6756	17505.4																					6599	126610
462	607.305											12752	1448.92							6601	14633.3			6601	15263.1	12985	6856.76																					6600	11466.7
3652	3552.22											12781	3545.94							6605	9711.81			6605	20408.6	12986	8600.99																					6601	17626.7
3653	10816.1											12872	1691.03							6631	51047.8			6631	51613	12987	32515.2																					6631	80446.5
3654	6161.26											12912	1634.52							7223	105.609			7223	64.5796	12988	168506																					7921	168.415
3660	29561.1											12918	1639.15							7425	81.6396			7425	58.78	12989	4598.3																					7922	372.839
3663	2364.76											12991	15.1705							7921	507.608			7921	202.997	13320	990.337																					7923	11597.6
3675	7742.29											13109	13.3598							7922	777.956			7922	472.302	13350	4158.88																					7924	197.23
3679	21330.3											13115	21.6243							7923	11870.9			7923	12480.9																							7935	4163.6
3698	6554.82											13118	11.7746							7924	189.079			7924	188.811																							7949	1344.76
3699	10744.9											13190	13.3598							7935	2934.03			7935	3251.65																							11017	1308.51
3758	2551.36											13191	12.9047							7949	1297.68			7949	1786.08																							11953	777.025
3844	4492.02											13350	468.032							11017	3542.87			11017	2785.62																							12432	3780.4
6592	373.204																			12432	2434.19			12432	2822.94																							12440	868.907
6593	1241.75																			12443	3515.56			12442	819.664																							12442	611.411
6594	4933.08																			12448	1187.28			12443	2314.79																							12443	1973.4
6595	1424.96																			12449	10450.9			12446	774.955																							12449	7839.88
6596	1116.22																			12450	24644.7			12449	7577.53																							12450	15757.6
6598	817.656																			12451	2584.79			12450	17594.2																							12451	1650.77
6599	66583																			12452	2164.63			12451	1899.89																							12452	1480.14
6600	5123.07																			12453	1796.07			12452	1581.24																							12453	1109.81
6601	7151.94																			12454	6008.17			12453	1432.17																							12454	2946.86
6631	32875.9																			12455	4158.68			12454	3403.48																							12455	2830.88
7921	2700.64																			12456	2518.19			12455	2921.54																							12456	1673.05
7922	580.163																			12457	1509.53			12456	1919.81																							12457	918.255
7923	23586.5																			12460	1671.93			12457	999.004																							12460	805.044
7924	522.486																			12461	1933.64			12460	929.649																							12461	1710.54
7928	1011.04																			12465	1228.76			12461	2423.77																							12465	971.445
7935	11274.2																			12510	1646.81			12463	958.758																							12486	627.292
7948	1106.04																			12528	2608.21			12465	1048.28																							12494	788.369
7949	18938.4																			12560	1034.03			12510	1530.32																							12510	1529.79
7951	1621.74																			12580	1917.25			12523	856.921																							12512	721.443
7955	1384.25																			12598	1123.09			12528	3015.54																							12523	871.019
9253	1136.58																			12648	1199.68			12533	777.439																							12528	2335.59
9273	3328.3																			12651	1124.92			12543	839.271																							12533	797.444
9291	1231.57																			12683	1340.84			12560	1114.24																							12537	693.084
9293	1374.07																			12691	1324.81			12580	1825.59																							12541	677.203
9563	1153.54																			12701	1240.31			12597	1017.62																							12543	738.458
9728	2381.72																			12714	1103.85			12598	971.567																							12560	769.085
10332	1618.35																			12717	2479.93			12630	750.117																							12577	805.384
10855	4342.74																			12729	1686.23			12640	880.234																							12578	671.531
11017	15528.7																			12750	2065.14			12648	992.129																							12580	999.844
11027	1163.72																			12751	2574.06			12649	956.275																							12598	1010.59
11028	1669.24																			12752	1829.46			12650	911.566																							12610	612.546
11034	1007.65																			12757	1326.48			12651	1183.77																							12629	757.742
11178	1743.88																			12759	977.392			12659	774.955																							12630	660.188
11336	1279.07																			12760	1146			12661	840.487																							12640	1082.81
11443	2181.55																			12772	1339.23			12668	879.276																							12648	975.312
11491	1272.29																			12781	6350.02			12683	1203.18																							12649	891.663
11574	1845.66																			12786	1929.09			12691	1078																							12650	933.923
11694	1245.14																			12814	1443.64			12701	1066.39																							12651	1205.57
11704	2581.89																			12815	1728.88			12714	1020.07																							12654	740.726
11710	1187.47																			12839	1063.01			12717	2313.06																							12659	603.471
11940	1102.65																			12872	2601.41			12729	1525.53																							12661	1128.51
11949	1082.29																			12880	1669.41			12750	2151.57																							12668	978.801
11953	1414.78																			12912	1615.98			12751	2570.24																							12673	622.755
11962	2408.86																			12918	2227.51			12752	1895.26																							12683	1134.64
12164	1129.79																			13109	197.933			12757	1250.31																							12691	1173.27
12443	5106.11																			13115	346.369			12759	1019.68																							12699	656.785
12446	1218																			13116	115.541			12760	965.742																							12701	1020.86
12450	1136.58																			13118	81.6689			12772	1452.86																							12703	696.487
12456	1109.43																			13190	119.525			12781	6542.89																							12713	661.322
12461	3043.31																			13191	231.652			12784	985.862																							12714	819.56
12510	2361.36																			13350	552.656			12786	1986.92																							12717	2104.72
12528	4030.6																							12810	834.854																							12729	1401.94
12560	1411.39																							12814	1618.07																							12750	1331.5
12580	1421.57																							12815	1798.27																							12751	1828.52
12745	1306.21																							12839	1105.91																							12752	1120.9
12751	1513.17																							12871	865.787																							12757	708.965
12781	1357.11																							12872	2462.55																							12760	796.795
12912	1160.33																							12880	1462.2																							12772	1861.53
13190	10.1783																							12912	1945.89																							12781	3919.68
13350	834.62																							12918	2070.45																							12786	1182.21
																								12919	826.66																							12814	2248.65
																								12991	136.931																							12815	1705.16
																								13109	223.226																							12872	1711.87
																								13115	491.046																							12880	1113.85
																								13118	139.415																							12912	1547.99
																								13191	406.865																							12918	1328.67
																								13350	609.566																							13115	16.2176
																																																13191	17.0152
																																																13350	99.3576
[truncated: 6 more columns]

## Sheet: Fig S17A-F
			Ctrl			UTP18KD			WBSCR22KD			DIMT1LKD			Las1LKD			URB1KD			RPL3KD
Start	End	Intermediate	Cyt1	Cyt2	Cyt3	Cyt1	Cyt2	Cyt3	Cyt1	Cyt2	Cyt3	Cyt1	Cyt2	Cyt3	Cyt1	Cyt2	Cyt3	Cyt1	Cyt2	Cyt3	Cyt1	Cyt2	Cyt3
3654	5609	18S-E	247.082	198.224	158.011	112.363	120.176	85.9118	340.454	340.881	486.72	81.2955	91.005	84.1271	202.511	238.633	204.101	555.828	498.994	562.884	478.56	435.45	472.383
3654	6470	21S-C	38.5063	26.6271	19.5075	62.7908	78.7359	25.5907	75.3216	82.917	84.9549	72.5068	119.007	84.1271	66.3399	34.6403	76.5379	10.2091	13.007	13.9943	19.94	6.56928	20.2146
3654	6117	21S	35.2975	41.4199	31.212	85.9243	107.744	56.6652	90.3859	159.692	118.583	30.7604	79.3377	90.5985	104.747	88.5252	108.429	11.3434	7.09471	6.21971	11.3943	7.50775	10.6393
1642	6470	26S	32.0886	14.7928	11.7045	59.486	45.584	25.5907	57.2444	46.065	70.7957	35.1548	67.6704	32.3566	94.2724	57.7338	105.24	1.13434	4.7298	7.77464	4.27285	2.81541	1.06393
414	6470	30S	51.3418	14.7928	19.5075	69.4004	70.4479	43.8698	135.579	128.982	134.512	59.3237	91.005	103.541	108.239	96.2231	63.7816	10.2091	4.7298	15.5493	4.27285	6.56928	6.38356
0	6470	34S	0	2.95856	1.95075	29.743	33.152	18.2791	24.1029	21.497	19.4688	10.9859	7.00038	12.9426	27.9326	26.9425	25.5126	0	0	3.10985	2.84857	0	2.12785
5609	12990	36S	6.41772	0	3.9015	19.8287	33.152	10.9675	18.0772	15.355	19.4688	30.7604	30.335	32.3566	34.9157	34.6403	41.458	2.26869	1.18245	6.21971	1.42428	1.87694	5.31963
6177	12990	36S-C	0	0	3.9015	9.91434	16.576	7.31164	6.02573	12.284	7.07957	2.19717	11.6673	19.414	13.9663	19.2446	15.9454	4.53737	0	0	1.42428	0	2.12785
6470	12990	32S	89.8481	73.9641	46.8179	181.763	252.784	87.7397	204.875	242.609	226.546	131.83	224.012	181.197	771.637	592.734	717.543	14.7465	16.5543	12.4394	28.4857	23.4617	13.831
7570	12990	28.5S	67.3861	71.0055	42.9164	115.667	145.04	63.9768	90.3859	141.266	129.202	63.7181	84.0046	64.7132	349.157	300.216	306.152	26.0899	21.2841	23.3239	19.94	18.7694	22.3424
6617	7570	12S	198.949	189.348	111.193	241.249	232.064	142.577	439.878	304.029	334.51	118.647	170.343	187.668	328.208	234.784	232.803	169.017	128.887	129.059	155.247	126.693	135.119
6617	6947	7S	147.608	162.721	117.045	122.277	136.752	84.0838	144.618	178.118	196.458	61.5209	109.673	84.1271	216.477	238.633	194.534	73.7323	73.312	74.6365	98.2756	94.7854	86.178
6601	6756	5-8S	191604	199786	246697	191013	205418	205084	223645	234302	189502	160007	154622	129705	198632	167355	195398	326095	339394	309556	321415	297617	306865
3654	5524	18S	400261	397409	353085	360865	360996	359974	351565	342760	351931	443678	452015	429521	351929	375347	352464	297481	266655	310572	273092	273413	264637
7925	12990	28S	373807	365519	364251	406815	407330	396808	379006	393300	413822	395048	391438	439124	403601	409160	403151	358539	382280	364007	387915	412427	412038
414	3654	5ETS-01	211.785	165.679	66.3254	224.725	331.52	144.405	319.364	257.964	233.626	127.436	254.347	232.967	384.073	311.763	306.152	421.976	428.047	416.72	465.741	397.911	419.187
0	3654	5ETS	93.057	79.8812	46.8179	264.382	269.36	131.609	117.502	150.479	118.583	90.0842	123.673	77.6558	153.629	161.655	137.13	247.287	248.315	227.019	170.914	162.355	136.183
5524	6599	ITS1	96.2658	124.26	48.7687	191.677	198.912	118.814	262.119	261.035	304.422	166.985	235.68	194.14	300.275	188.597	149.887	510.455	493.082	513.126	479.984	370.695	467.064
6756	7923	ITS2	144.399	118.342	64.3747	267.687	256.928	120.642	159.682	156.621	127.432	74.7039	65.3369	58.2419	328.208	331.007	258.316	188.301	161.996	192.811	185.157	182.063	169.164
12989	13350	3ETS	12.8354	17.7514	1.95075	49.5717	95.3119	40.214	42.1801	46.065	49.557	35.1548	60.67	32.3566	66.3399	73.1295	22.3236	970.998	880.926	926.737	1002.7	820.222	868.164
			Ctrl		UTP18KD		WBSCR22KD		DIMT1LKD		LAS1LKD		URB1KD		RPL3KD
			Cyt		Cyt		Cyt		Cyt		Cyt		Cyt		Cyt											Paired two-tailed t-test (p-value)
			Average	SD	Average	SD	Average	SD	Average	SD	Average	SD	Average	SD	Average	SD										Ctrl vs UTP18KD	Ctrl vs WBSCR22KD	Ctrl vs DIMT1L	Ctrl vs LAS1LKD	Ctrl vs URB1KD	Ctrl vs RPL3KD
		18S-E	201.106	44.6058	106.15	17.957	389.352	84.3241	3.68608	4.99329	215.082	20.4116	539.235	35.0279	462.131	23.3119									18S-E	0.0414425	0.119484	0.0499568	0.680588	0.00964559	0.0103208
		21S-C	28.2136	9.59829	55.7058	27.2718	81.0645	5.07676	18.0842	24.2	59.1727	21.849	12.4035	1.96346	15.5746	7.80006									21S-C	0.176313	0.0245797	0.0635148	0.161674	0.141156	0.199316
		21S	35.9764	5.13771	83.4445	25.6295	122.887	34.8529	24.0923	31.7992	100.567	10.5897	8.21928	2.74074	9.8471	2.0608									21S	0.0575145	0.0413384	0.241427	0.018972	0.0138224	0.022734
		26S	19.5286	10.9863	43.5536	17.0386	58.035	12.3843	15.0732	19.6306	85.7486	24.8735	4.54626	3.32395	2.7174	1.60671									26S	0.0432136	0.0663147	0.22212	0.046168	0.208479	0.0928935
		30S	28.5474	19.8808	61.2394	15.0516	133.024	3.54116	16.8664	22.789	89.4145	22.9973	10.1627	5.40988	5.7419	1.27561									30S	0.106603	0.00925723	0.145964	0.0306485	0.251285	0.202845
		34S	1.63644	1.50412	27.058	7.7915	21.6896	2.32304	2.20617	3.0283	26.7959	1.2166	1.03662	1.79548	1.65881	1.48108									34S	0.0305535	0.0102521	0.0644686	0.00304667	0.673042	0.990575
		36S	3.43974	3.23368	21.316	11.1668	17.6337	2.09247	0.803946	1.0658	37.0047	3.85918	3.22362	2.65093	2.87362	2.13037									36S	0.150619	0.00789504	0.00405225	0.00626687	0.923568	0.822358
		36S-C	1.3005	2.25253	11.2673	4.77807	8.4631	3.35068	5.93043	8.62276	16.3854	2.66653	1.51246	2.61965	1.18405	1.08408									36S-C	0.119835	0.116796	0.131745	0.0197613	0.93865	0.911329
		32S	70.21	21.7593	174.095	82.7888	224.677	18.9364	31.4552	46.1297	693.971	91.7514	14.5801	2.06249	21.9262	7.44703									32S	0.123045	0.016319	0.0840875	0.0070342	0.0420966	0.0280799
		28.5S	60.436	15.2799	108.228	41.0403	120.285	26.5864	8.7951	11.436	318.508	26.7081	23.566	2.41202	20.3506	1.82158									28.5S	0.0889573	0.0876963	0.299141	0.00353786	0.0544547	0.0554432
		12S	166.497	48.1347	205.297	54.5106	359.472	71.2819	26.8258	35.9083	265.265	54.519	142.321	23.1197	139.02	14.6711									12S	0.00901808	0.039391	0.882836	0.0661885	0.400011	0.405475
		7S	142.458	23.2694	114.371	27.2095	173.065	26.2871	16.3772	24.0908	216.548	22.0497	73.8936	0.676832	93.0797	6.22657									7S	0.00748668	0.345101	0.0658942	0.00127653	0.0383362	0.043895
		5-8S	212696	29729	200505	8222.02	215816	23403.2	12271.1	16166.4	187128	17200.4	325015	14948.2	308632	11997.4									5-8S	0.49722	0.927048	0.135031	0.275175	0.0453661	0.0413046
		18S	383585	26451.9	360612	556.229	348752	5192.27	8144.58	11371.7	359913	13368.5	291569	22547.5	270381	4976.91									18S	0.264312	0.175851	0.0266877	0.228329	0.0715689	0.0118084
		28S	367859	5189.79	403651	5931.74	395376	17500.5	20391.8	26551.1	405304	3346.78	368275	12433.1	404127	14041.1									28S	0.00700922	0.16475	0.141097	0.0115684	0.968183	0.0820486
		5ETS-01	54.403	74.3364	65.3132	93.869	32.6973	44.1838	51.6539	67.9465	33.3847	43.4587	3.86627	5.66831	25.4187	34.6912									5ETS-01	0.192968	0.0332346	0.522594	0.0217899	0.0215274	0.0171654
		5ETS	17.6227	23.8217	60.1163	78.1329	14.4163	18.7351	17.6904	23.8059	9.11621	12.5037	9.23621	12.0092	13.5343	18.0949									5ETS	0.0441745	0.0703518	0.228765	0.0127477	0.00200041	0.00160977
		ITS1	27.3307	38.1631	33.9913	44.3039	19.042	24.7422	24.4965	34.5973	58.237	78.0887	8.31477	10.8835	45.7015	59.7184									ITS1	0.00936846	0.0350326	0.036922	0.0984689	0.00437425	0.0218155
		ITS2	29.776	40.8153	62.9624	81.9673	13.6529	17.8016	5.7398	8.25712	31.6853	41.1842	12.6934	16.6427	6.42034	8.48252									ITS2	0.052395	0.106235	0.152591	0.00183935	0.125379	0.0651251
		3ETS	5.93007	8.08603	22.4085	29.4831	2.50261	3.69019	11.9619	15.6018	21.0716	27.5825	30.1962	45.0383	70.4459	94.5993									3ETS	0.0626152	0.0304427	0.0335572	0.0631095	0.000922495	0.00383101

## Sheet: FigS18
					Ctrl			UTP18KD			WBSCR22 KD			DIMT1L KD			LAS1LKD			URB1KD			RPL3KD
		Start	End	Intermediate	Nuc1	Nuc2	Nuc3	Nuc1	Nuc2	Nuc3	Nuc1	Nuc2	Nuc3	Nuc1	Nuc2	Nuc3	Nuc1	Nuc2	Nuc3	Nuc1	Nuc2	Nuc3	Nuc1	Nuc2	Nuc3
		424	6459	30Sl	124.55	148.712	121.521	158.24	109.391	156.992	216.613	227.501	265.977	66.3855	124.491	92.5512	98.608	156.37	149.321	7.94729	11.8275	5.29848	0	0	8.38537
		424	6380	30Ss	448.38	794.257	699.565	896.691	684.638	723.527	1097.37	1090.73	1490.07	815.594	1156.96	814.45	599.865	778.521	721.719	87.4202	61.766	52.9848	41.4752	52.0062	78.2634
		424	6150	30S-C	305.148	358.261	400.69	386.808	301.769	341.286	553.792	501.777	704.234	603.792	833.55	620.093	424.562	432.512	409.502	35.7628	18.3984	19.4278	25.5232	34.6708	44.722
		424	5729	30S-E2	591.613	801.017	847.36	791.198	703.499	877.106	745.883	693.133	707.256	388.83	551.415	482.294	605.343	595.535	563.348	41.7233	31.5401	30.0247	28.7136	44.5767	53.1073
		3654	6459	21Sl	909.215	1057.88	1044.42	893.174	752.536	1313.95	899.146	1122.62	1033.68	442.57	650.196	657.113	797.081	821.772	805.43	41.7233	38.111	35.3232	44.6656	44.5767	58.6976
		3654	6380	21Ss	1556.88	2017.75	2377.86	2120.41	1610.69	2409.48	2705.61	3155.24	2832.05	1763.96	2522.3	2318.92	1826.99	2298.97	2160.63	202.656	159.015	132.462	162.711	195.642	215.224
		3654	5601	18S-E_+78	1314	1362.07	1606.04	1005.7	1031.67	1532.38	3426.97	4139.66	3781.1	793.465	1072.38	1189.8	1227.12	1297.53	1140.27	1132.49	893.636	870.717	1036.88	1092.13	1302.53
		3654	5564	18S-E_+40	604.068	746.94	791.526	348.127	409.274	583.6	6596.47	7888.11	7033.27	281.348	515.556	480.238	818.994	875.004	825.792	613.928	569.036	533.38	778.458	824.67	1193.52
		3654	5560	18S-E_+36	168.143	196.029	216.767	144.174	107.505	153.579	954.321	1233.18	1069.95	63.2243	83.8963	98.7213	180.781	229.564	196.833	188.748	136.674	132.462	204.186	215.454	271.127
		3654	5547	18S-E_+24	217.963	267.006	210.198	109.009	118.822	204.772	1432.5	1615.89	1704.67	69.5467	130.58	135.742	202.694	212.929	208.145	149.012	114.333	134.228	121.235	143.636	195.659
		3654	5532	18S-E_+10	2447.41	2264.48	2778.55	977.569	1190.1	1614.28	1712.47	2251.62	2070.39	3771.33	3604.83	4730.39	2309.07	2568.45	2615.38	4575.65	4108.1	4373.01	2979.84	3152.57	3941.12
		6594	7564	12S+	2821.06	2950.58	3215.37	2310.3	1557.88	2764.42	3298.23	4016.35	3917.11	1495.26	1799.03	1927.12	2391.24	1962.94	1147.06	139.078	90.6778	135.994	57.4273	96.5829	81.0586
		6594	6861	7S+	1108.5	959.868	945.89	632.958	631.829	1061.4	907.32	1192.78	861.402	897.785	1018.93	1120.9	599.865	775.194	588.235	864.268	666.285	577.534	331.802	525.015	480.761
		6601	6756	5-8S	125241	127186	132280	136473	136366	139514	145617	143638	140088	168711	167088	199553	114333	134361	103853	258470	265874	279177	271985	258538	233628
		3654	5524	18S	242181	255981	269431	235569	252790	214840	235605	254452	235888	237597	247995	225910	250612	288558	277491	179474	190371	174444	219857	234219	245345
		7925	12990	28S	463345	447150	436410	479673	460354	468637	467427	452763	461633	500793	477922	468103	475406	444289	488701	440377	437921	434974	391316	384645	383586
					Ctrl		UTP18KD		WBSCR22KD		LAS1LKD		LAS1LKD		URB1KD		RPL3KD
					Nuc		Nuc		Nuc		Nuc		Nuc		Nuc		Nuc											Paired two-tailed t-test (p-value)
		Start	End	Intermediate	Average	SD	Average	SD	Average	SD	Average	SD	Average	SD	Average	SD	Average	SD										Ctrl vs UTP18KD	Ctrl vs WBSCR22KD	Ctrl vs DIMT1L	Ctrl vs LAS1LKD	Ctrl vs URB1KD	Ctrl vs RPL3KD
		424	6459	30Sl	131.594	14.9016	141.541	27.8494	236.697	25.9351	94.476	29.1006	134.766	31.5117	8.35777	3.28383	2.79512	4.8413									30Sl	0.72551	0.0345068	0.0729113	0.858354	0.00305293	0.00656491
		424	6380	30Ss	647.401	178.741	768.285	112.889	1226.06	228.67	929	197.417	700.035	91.2804	67.3904	17.8934	57.2483	18.946									30Ss	0.546936	0.0588097	0.0775825	0.407643	0.035502	0.0265113
		424	6150	30S-C	354.699	47.8705	343.288	42.5547	586.601	105.14	685.812	128.204	422.192	11.6863	24.5297	9.74181	34.972	9.60291									30S-C	0.829178	0.0386264	0.0484154	0.170284	0.0096423	0.00475355
		424	5729	30S-E2	746.663	136.262	790.601	86.8052	715.424	27.3068	474.18	81.5959	588.076	21.9688	34.4294	6.362	42.1326	12.3792									30S-E2	0.660436	0.769425	0.0299227	0.217027	0.013103	0.0101855
		3654	6459	21Sl	1003.84	82.2229	986.554	292.125	1018.48	112.51	583.293	121.919	808.094	12.5592	38.3858	3.20888	49.3133	8.12713									21Sl	0.926549	0.617968	0.00318435	0.0427274	0.0025741	0.00228312
		3654	6380	21Ss	1984.16	411.523	2046.86	404.442	2897.64	231.88	2201.73	392.519	2095.53	242.631	164.711	35.442	191.192	26.5383									21Ss	0.843947	0.0577879	0.313066	0.567852	0.0195222	0.0150287
		3654	5601	18S-E_+78	1427.37	156.59	1189.92	296.863	3782.58	356.347	1018.55	203.576	1221.64	78.7746	965.614	144.972	1143.85	140.171									18S-E_+78	0.101731	0.00800177	0.0256343	0.254816	0.101919	0.00129391
		3654	5564	18S-E_+40	714.178	97.9294	447	122.186	7172.62	657.001	425.714	126.265	839.93	30.5647	572.115	40.3622	932.215	227.471									18S-E_+40	0.0195061	0.00290526	0.00977448	0.137469	0.215534	0.1514
		3654	5560	18S-E_+36	193.646	24.3994	135.086	24.3442	1085.82	140.106	81.9473	17.8285	202.393	24.862	152.628	31.3518	230.256	35.8412									18S-E_+36	0.0892748	0.0069977	0.00115273	0.63058	0.324292	0.0682617
		3654	5547	18S-E_+24	231.722	30.8021	144.201	52.6849	1584.36	138.797	111.956	36.8183	207.923	5.12091	132.524	17.4021	153.51	38.1815									18S-E_+24	0.17617	0.00355199	0.0347207	0.266887	0.0659242	0.139567
		3654	5532	18S-E_+10	2496.81	260.575	1260.65	324.168	2011.49	274.36	4035.52	607.51	2497.64	164.98	4352.26	234.468	3357.84	512.466									18S-E_+10	0.00924449	0.176436	0.0175584	0.996165	0.00683636	0.0420686
		6594	7564	12S+	2995.67	200.986	2210.87	609.384	3743.9	389.133	1740.47	221.809	1833.75	632.073	121.917	27.0975	78.3563	19.7172									12S+	0.123265	0.0487255	0.00177468	0.136992	0.00159553	0.00145996
		6594	6861	7S+	1004.75	90.1165	775.396	247.688	987.169	179.542	1012.54	111.694	654.431	104.745	702.696	146.794	445.859	101.225									7S+	0.325705	0.904581	0.951863	0.0645395	0.0139714	0.0361521
		6601	6756	5-8S	128236	3634.97	137451	1787.86	143114	2801.28	178450	18293.2	117516	15501.2	267840	10492.7	254717	19462.1									5-8S	0.015323	0.0569834	0.0280445	0.406453	0.000808613	0.0109243
		3654	5524	18S	255864	13625.2	234400	19002.1	241982	10800.6	237167	11048.8	272221	19514.4	181429	8141.68	233140	12778									18S	0.325055	0.297243	0.272014	0.181288	0.0186511	0.000947867
		7925	12990	28S	448968	13559.1	469555	9692.17	460608	7385.88	482273	16773.7	469465	22794.2	437757	2705.68	386516	4190.6									28S	0.0730012	0.229364	0.00391072	0.339378	0.216827	0.00778849

## Sheet: Fig5B and S22C-F
			cDNA									DRS
Start	End	Intermediate	SN1_R1	SN1_R2	SN1_R3	SN2_R1	SN2_R2	SN2_R3	SN3_R1	SN3_R2	SN3_R3	SN1_R1	SN1_R2	SN1_R3	SN2_R1	SN2_R2	SN2_R3	SN3_R1	SN3_R2	SN3_R3
3654	5609	18S-E	122.467	138.501	91.7793	552.329	416.394	1179.58	6655.52	4298.75	4323.75	2171.92	507.448	1283.84	985.343	1979.32	752.818	745.764	1859.14	851.693
3654	6117	21S-C	34.6005	25.7013	21.0641	445.629	597.035	417.938	1981.76	1164.89	2468.72	41.4756	33.4091	31.7539	407.852	695.403	925.458	3102.91	1826.52	2093.37
3654	6470	21S	12.7475	11.4228	9.02747	250.013	348.015	250.213	1420.45	2010.21	1408.71	40.8914	27.8409	25.7316	436.727	481.617	1100.77	7207.57	3163.8	4776.21
1642	6470	26S	6.37377	7.85316	13.5412	88.9166	94.9133	140.229	1431.91	2041.13	1283.18	17.1355	11.1364	10.9496	91.6766	40.8354	208.161	3582.33	2196.18	2476.63
414	6470	30S	5.9185	4.28354	3.00916	119.253	43.8846	93.4862	572.764	793.774	585.799	37.3865	25.9849	29.0165	150.869	50.4437	381.565	7957.78	3979.21	5235.67
0	6470	34S	0.455269	2.14177	1.50458	5.23039	2.04115	5.49919	274.927	618.525	153.423	2.53137	1.85606	1.45995	4.33118	0	12.9862	346.248	195.699	338.436
5609	12990	36S	1.82108	2.85569	7.52289	8.36862	2.04115	30.2455	400.935	742.23	188.292	19.2774	6.31061	12.5921	25.9871	16.8146	91.6674	3338.18	1467.74	2418.36
6177	12990	36S-C	0	0.713924	0	4.18431	3.06172	16.4976	114.553	288.645	132.502	4.86803	1.48485	2.37242	7.94049	2.40208	24.4446	852.302	260.932	596.185
6470	12990	32S	37.3321	48.5468	93.2839	1167.42	260.246	1281.31	1649.56	2185.45	2398.98	329.468	184.493	222.095	3558.78	551.278	4109.37	60102.1	28561.2	39177.9
7570	12990	28.5S	30.0478	39.9797	70.7152	891.258	260.246	954.109	2783.63	3731.77	3096.36	71.6574	40.4622	53.1057	689.379	105.692	797.124	10233.5	4414.1	6609.59
6617	7570	12S	102.891	164.202	227.191	3660.23	1676.8	4561.58	5464.17	1257.67	4498.1	143.899	146.258	164.427	1816.93	3528.66	2672.49	6763.67	15297.1	7994.71
6617	6947	7S	65.5588	89.2405	76.7335	1351.53	391.9	1509.53	3997.89	1185.51	3424.13	190.243	189.318	192.713	822.202	871.956	653.512	1392.39	2207.05	2008.2
6601	6756	5-8S	1471.89	1350.74	705.647	4739.78	1943.17	1710.25	652.951	484.511	578.825	107320	43955.7	107133	133036	95790.2	39710.3	24139.7	40629.3	13118.3
3654	5524	18S	489956	476314	260596	318372	516043	242918	166285	130055	96426.6	348348	482748	390509	404995	367258	371868	289423	270891	437286
7925	12990	28S	491836	498176	722249	653036	462617	719704	750069	798309	825746	539084	470799	498322	450141	524528	572809	548958	597958	443815
414	3654	5ETS-01	34.6005	51.4025	70.7152	961.345	367.406	1501.28	10378.5	6587.29	7064.45	99.6972	57.538	68.9827	847.467	652.165	634.415	4816.39	9023.9	6015.64
0	3654	5ETS	17.3002	22.1316	19.5595	103.562	43.8846	230.966	5865.1	6566.67	3291.63	13.4358	11.1364	10.9496	37.5369	44.4385	56.9102	474.981	445.759	502.051
5524	6599	ITS1	30.0478	45.6911	58.6786	1034.57	686.845	1517.78	6838.8	3762.69	6311.28	241.259	85.3789	198.188	676.385	2441.72	1560.64	14722.9	9610.99	10245
6756	7923	ITS2	43.2506	57.8278	182.054	2415.39	1052.21	4462.59	17366.2	5741.97	20858.6	29.4029	10.7652	18.0669	93.8422	114.099	186.39	1226.66	1185.07	2064.24
12989	13350	3ETS	4.09742	6.42531	6.01831	57.5343	24.4937	76.9886	3333.49	3123.55	1792.26	11.6833	6.31061	16.2419	30.3182	106.893	97.7785	856.741	587.097	614.116
			cDNA										DRS											Paired two-tailed t-test (p-value)
			SN1		SN2		SN3						SN1		SN2		SN3							cDNA			DRS
			Average	SD	Average	SD	Average	SD					Average	SD	Average	SD	Average	SD						SN1 vs SN3	SN1 vs SN2	SN2 vs SN3	SN1 vs SN3	SN1 vs SN2	SN2 vs SN3
		18S-E	117.583	23.7409	716.1	407.096	5092.67	1353.52				18S-E	1321.07	832.86	1239.16	651.453	1152.2	614.516					18S-E	0.023666	0.137703	0.0388887	0.854618	0.927753	0.472782
		21S-C	11.0659	1.88553	282.747	56.5241	1613.12	343.935				21S-C	35.5462	5.20126	676.238	259.335	2340.94	673.243					21S-C	0.0401465	0.014486	0.0860052	0.0268927	0.0523167	0.0839285
		21S	27.1219	6.87911	486.867	96.4073	1871.79	658.837				21S	31.488	8.21162	673.039	371.107	5049.19	2035.66					21S	0.0149891	0.0139895	0.0152047	0.0503999	0.0981977	0.0708451
		26S	9.25605	3.78406	108.02	28.055	1585.41	401.615				26S	13.0738	3.51872	113.558	85.7822	2751.71	732.876					26S	0.0211537	0.01957	0.0256797	0.0228407	0.182552	0.0252674
		30S	4.40373	1.45839	85.5412	38.3071	650.779	124.009				30S	30.796	5.9054	194.293	169.778	5724.22	2033.78					30S	0.0120839	0.0651597	0.0260205	0.0397816	0.237048	0.0419267
		34S	1.36721	0.851602	4.25691	1.92361	348.958	241.227				34S	1.94913	0.541741	5.77246	6.61199	293.461	84.7543					34S	0.129517	0.196155	0.133422	0.0269758	0.439397	0.0248738
		36S	4.06655	3.03765	13.5518	14.7993	443.819	279.448				36S	12.7267	6.48444	44.823	40.8268	2408.09	935.262					36S	0.11376	0.305662	0.125939	0.0466363	0.305542	0.0480508
		36S-C	0.237975	0.412184	7.91453	7.45429	178.567	95.7521				36S-C	2.90843	1.75413	11.5957	11.4669	569.806	296.566					36S-C	0.0835174	0.226116	0.0972181	0.0795909	0.325371	0.0809282
		32S	59.7209	29.6023	902.993	559.541	2078	386.095				32S	245.352	75.2339	2739.81	1915.21	42613.7	16048.7					32S	0.0105331	0.116549	0.106494	0.0442595	0.147311	0.043317
		28.5S	46.9142	21.202	701.871	383.747	3203.92	483.131				28.5S	55.0751	15.6906	530.732	372.017	7085.74	2938.79					28.5S	0.0077026	0.0948042	0.0362891	0.0530748	0.14998	0.0520144
		12S	164.762	62.1521	3299.53	1475.82	3739.98	2203.34				12S	151.528	11.233	2672.69	855.865	10018.5	4612.68					12S	0.107863	0.0651071	0.588324	0.0658268	0.0362445	0.0800789
		7S	77.1776	11.8471	1084.32	604.834	2869.18	1486.06				7S	190.758	1.75526	782.556	114.491	1869.21	424.743					7S	0.0839768	0.104922	0.0802941	0.0206826	0.0126181	0.0521226
		5-8S	1176.09	411.895	2797.73	1685.89	572.096	84.4213				5-8S	86136.1	36529.5	89512.3	46978.7	25962.4	13845.8					5-8S	0.127326	0.190505	0.140375	0.170018	0.934183	0.118958
		18S	408955	128664	359111	141046	130922	34937.2				18S	407202	68736.9	381374	20586.4	332533	91190.6					18S	0.039951	0.512269	0.101686	0.424741	0.655823	0.484444
		28S	570754	131237	611786	133415	791375	38312.2				28S	502735	34355.8	515826	61795.7	530244	78757.1					28S	0.0662481	0.569522	0.148186	0.656481	0.822651	0.859956
		5ETS-01	52.2394	18.0719	943.343	567.151	8010.07	2064.93				5ETS-01	75.4059	21.8013	711.349	118.215	6618.64	2167.6					5ETS-01	0.0220032	0.109671	0.0272223	0.0352716	0.00781337	0.0450379
		5ETS	19.6638	2.41739	126.137	95.562	5241.13	1724.38				5ETS	11.8406	1.38461	46.2952	9.81919	474.263	28.1529					5ETS	0.034463	0.195953	0.0396792	0.0012417	0.0321981	0.000994739
		ITS1	44.8058	14.3359	1079.73	417.302	5637.59	1644.99				ITS1	174.942	80.4983	1559.58	882.666	11526.3	2786.45					ITS1	0.0277471	0.048498	0.0291989	0.0186521	0.12994	0.0411319
		ITS2	94.3775	76.2791	2643.4	1716.59	14655.6	7914.46				ITS2	19.4116	9.39135	131.444	48.651	1491.99	496.017					ITS2	0.0850949	0.115912	0.0826107	0.0359187	0.0659993	0.0344479
		3ETS	5.51368	1.24328	53.0056	26.5389	2749.77	835.839				3ETS	11.4119	4.97122	78.3298	41.8282	685.984	148.495					3ETS	0.0295976	0.0926456	0.0318813	0.0156466	0.113968	0.0311772
